# Supplementary material for: Embedding a primary care provider in sickle cell teams improves sickle cell care
Source: PLoS One. 2026 Jun 25;21(6):e0352670. doi: 10.1371/journal.pone.0352670 (PMC13298928; doi:10.1371/journal.pone.0352670)
Supplement: S5 File — (XLSX) [file pone.0352670.s005.xlsx]

## Sheet: Compliance
pt_id	Age_at_Visit	HM_Reference_Category	HM_Reference_Category_Status	Sex	Black	ACE_ARB	SCD_TYPE	Insurance
1	60	COVID-19 Immunization	Up to Date	Female	1		SC/SB+	Private
1	60	Cervical Cancer Screening	Up to Date	Female	1		SC/SB+	Private
1	60	Colorectal Cancer Screening	Up to Date	Female	1		SC/SB+	Private
1	60	DEPRESSION SCREENING	Up to Date	Female	1		SC/SB+	Private
1	60	Diphtheria, Tetanus, and Pertussis Immunization	Up to Date	Female	1		SC/SB+	Private
1	60	Eye Exam	Up to Date	Female	1		SC/SB+	Private
1	60	HIV Screening	Up to Date	Female	1		SC/SB+	Private
1	60	Hepatitis C Screening	Up to Date	Female	1		SC/SB+	Private
1	60	Hib Immunization	Needs to Be Completed	Female	1		SC/SB+	Private
1	60	Influenza Immunization	Up to Date	Female	1		SC/SB+	Private
1	60	Lipid Panel	Up to Date	Female	1		SC/SB+	Private
1	60	Mammography	Up to Date	Female	1		SC/SB+	Private
1	60	Meningococcal ACWY Immunization	Needs to Be Completed	Female	1		SC/SB+	Private
1	60	Meningococcal B Immunization	Needs to Be Completed	Female	1		SC/SB+	Private
1	60	POTASSIUM	Up to Date	Female	1		SC/SB+	Private
1	60	Pain Assessment	Needs to Be Completed	Female	1		SC/SB+	Private
1	60	RSV Immunization	Needs to Be Completed	Female	1		SC/SB+	Private
1	60	Urine Protein Screening	Up to Date	Female	1		SC/SB+	Private
1	60	Wellness Visit	Up to Date	Female	1		SC/SB+	Private
1	60	Zoster Immunization	Up to Date	Female	1		SC/SB+	Private
2	58	Cervical Cancer Screening	Needs to Be Completed	Female	1		SS/SB0	Public
2	58	Colorectal Cancer Screening	Up to Date	Female	1		SS/SB0	Public
2	58	Diphtheria, Tetanus, and Pertussis Immunization	Up to Date	Female	1		SS/SB0	Public
2	58	HIV Screening	Up to Date	Female	1		SS/SB0	Public
2	58	Hepatitis C Screening	Up to Date	Female	1		SS/SB0	Public
2	58	Influenza Immunization	Needs to Be Completed	Female	1		SS/SB0	Public
2	58	Lipid Panel	Needs to Be Completed	Female	1		SS/SB0	Public
2	58	Mammography	Up to Date	Female	1		SS/SB0	Public
2	58	Osteoporosis Screening	Up to Date	Female	1		SS/SB0	Public
2	58	Zoster Immunization	Needs to Be Completed	Female	1		SS/SB0	Public
3	65	COVID-19 Immunization	Needs to Be Completed	Female	1		SC/SB+	Private
3	65	Colorectal Cancer Screening	Up to Date	Female	1		SC/SB+	Private
3	65	DEPRESSION SCREENING	Up to Date	Female	1		SC/SB+	Private
3	65	Diphtheria, Tetanus, and Pertussis Immunization	Up to Date	Female	1		SC/SB+	Private
3	65	Eye Exam	Up to Date	Female	1		SC/SB+	Private
3	65	Hepatitis C Screening	Up to Date	Female	1		SC/SB+	Private
3	65	Hib Immunization	Up to Date	Female	1		SC/SB+	Private
3	65	Influenza Immunization	Up to Date	Female	1		SC/SB+	Private
3	65	Lipid Panel	Up to Date	Female	1		SC/SB+	Private
3	65	Mammography	Needs to Be Completed	Female	1		SC/SB+	Private
3	65	Meningococcal ACWY Immunization	Needs to Be Completed	Female	1		SC/SB+	Private
3	65	Meningococcal B Immunization	Needs to Be Completed	Female	1		SC/SB+	Private
3	65	Osteoporosis Screening	Up to Date	Female	1		SC/SB+	Private
3	65	Pain Assessment	Needs to Be Completed	Female	1		SC/SB+	Private
3	65	RSV Immunization	Needs to Be Completed	Female	1		SC/SB+	Private
3	65	Thyroid Stimulating Hormone (TSH) Measurement	Up to Date	Female	1		SC/SB+	Private
3	65	Urine Protein Screening	Up to Date	Female	1		SC/SB+	Private
3	65	Wellness Visit	Up to Date	Female	1		SC/SB+	Private
3	65	Zoster Immunization	Needs to Be Completed	Female	1		SC/SB+	Private
4	62	COVID-19 Immunization	Needs to Be Completed	Female	1		SC/SB+	Public
4	62	Cervical Cancer Screening	Needs to Be Completed	Female	1		SC/SB+	Public
4	62	Colorectal Cancer Screening	Needs to Be Completed	Female	1		SC/SB+	Public
4	62	DEPRESSION SCREENING	Up to Date	Female	1		SC/SB+	Public
4	62	Diphtheria, Tetanus, and Pertussis Immunization	Up to Date	Female	1		SC/SB+	Public
4	62	Eye Exam	Up to Date	Female	1		SC/SB+	Public
4	62	HIV Screening	Up to Date	Female	1		SC/SB+	Public
4	62	Hepatitis B Immunization	Up to Date	Female	1		SC/SB+	Public
4	62	Hepatitis C Screening	Up to Date	Female	1		SC/SB+	Public
4	62	Hib Immunization	Needs to Be Completed	Female	1		SC/SB+	Public
4	62	Influenza Immunization	Up to Date	Female	1		SC/SB+	Public
4	62	Lipid Panel	Needs to Be Completed	Female	1		SC/SB+	Public
4	62	Lung Cancer Screening	Needs to Be Completed	Female	1		SC/SB+	Public
4	62	Meningococcal ACWY Immunization	Up to Date	Female	1		SC/SB+	Public
4	62	Meningococcal B Immunization	Needs to Be Completed	Female	1		SC/SB+	Public
4	62	Pain Assessment	Needs to Be Completed	Female	1		SC/SB+	Public
4	62	RSV Immunization	Needs to Be Completed	Female	1		SC/SB+	Public
4	62	Urine Protein Screening	Up to Date	Female	1		SC/SB+	Public
4	62	Zoster Immunization	Needs to Be Completed	Female	1		SC/SB+	Public
5	44	COVID-19 Immunization	Needs to Be Completed	Female	1	0	SC/SB+	Private
5	44	Cervical Cancer Screening	Needs to Be Completed	Female	1	0	SC/SB+	Private
5	44	DEPRESSION SCREENING	Up to Date	Female	1	0	SC/SB+	Private
5	44	Diphtheria, Tetanus, and Pertussis Immunization	Up to Date	Female	1	0	SC/SB+	Private
5	44	Eye Exam	Up to Date	Female	1	0	SC/SB+	Private
5	44	HIV Screening	Up to Date	Female	1	0	SC/SB+	Private
5	44	HPV Immunization	Needs to Be Completed	Female	1	0	SC/SB+	Private
5	44	Hepatitis C Screening	Up to Date	Female	1	0	SC/SB+	Private
5	44	Hib Immunization	Needs to Be Completed	Female	1	0	SC/SB+	Private
5	44	Influenza Immunization	Up to Date	Female	1	0	SC/SB+	Private
5	44	Lipid Panel	Needs to Be Completed	Female	1	0	SC/SB+	Private
5	44	Mammography	Up to Date	Female	1	0	SC/SB+	Private
5	44	Meningococcal ACWY Immunization	Needs to Be Completed	Female	1	0	SC/SB+	Private
5	44	Meningococcal B Immunization	Needs to Be Completed	Female	1	0	SC/SB+	Private
5	44	Pain Assessment	Needs to Be Completed	Female	1	0	SC/SB+	Private
5	44	Pneumococcal Immunization	Up to Date	Female	1	0	SC/SB+	Private
5	44	Urine Protein Screening	Up to Date	Female	1	0	SC/SB+	Private
5	44	Zoster Immunization	Needs to Be Completed	Female	1	0	SC/SB+	Private
6	68	Abdominal Aortic Aneurysm (AAA) Screening	Up to Date	Male	1		SC/SB+	Private
6	68	COVID-19 Immunization	Up to Date	Male	1		SC/SB+	Private
6	68	DEPRESSION SCREENING	Up to Date	Male	1		SC/SB+	Private
6	68	Diphtheria, Tetanus, and Pertussis Immunization	Up to Date	Male	1		SC/SB+	Private
6	68	Eye Exam	Needs to Be Completed	Male	1		SC/SB+	Private
6	68	Hepatitis C Screening	Up to Date	Male	1		SC/SB+	Private
6	68	Hib Immunization	Needs to Be Completed	Male	1		SC/SB+	Private
6	68	Influenza Immunization	Up to Date	Male	1		SC/SB+	Private
6	68	Lipid Panel	Up to Date	Male	1		SC/SB+	Private
6	68	Meningococcal ACWY Immunization	Up to Date	Male	1		SC/SB+	Private
6	68	Meningococcal B Immunization	Needs to Be Completed	Male	1		SC/SB+	Private
6	68	Pain Assessment	Needs to Be Completed	Male	1		SC/SB+	Private
6	68	Pneumococcal Immunization	Needs to Be Completed	Male	1		SC/SB+	Private
6	68	Prostate Specific Antigen (PSA) Screening	Needs to Be Completed	Male	1		SC/SB+	Private
6	68	RSV Immunization	Up to Date	Male	1		SC/SB+	Private
6	68	Urine Protein Screening	Up to Date	Male	1		SC/SB+	Private
6	68	Zoster Immunization	Up to Date	Male	1		SC/SB+	Private
7	58	COVID-19 Immunization	Needs to Be Completed	Male	1	1	SC/SB+	Public
7	58	Colorectal Cancer Screening	Up to Date	Male	1	1	SC/SB+	Public
7	58	DEPRESSION SCREENING	Up to Date	Male	1	1	SC/SB+	Public
7	58	Diabetic Foot Exam	Up to Date	Male	1	1	SC/SB+	Public
7	58	Diphtheria, Tetanus, and Pertussis Immunization	Up to Date	Male	1	1	SC/SB+	Public
7	58	Eye Exam	Needs to Be Completed	Male	1	1	SC/SB+	Public
7	58	HIV Screening	Up to Date	Male	1	1	SC/SB+	Public
7	58	Hepatitis B Immunization	Needs to Be Completed	Male	1	1	SC/SB+	Public
7	58	Hepatitis C Screening	Up to Date	Male	1	1	SC/SB+	Public
7	58	Hib Immunization	Needs to Be Completed	Male	1	1	SC/SB+	Public
7	58	Influenza Immunization	Needs to Be Completed	Male	1	1	SC/SB+	Public
7	58	Lipid Panel	Up to Date	Male	1	1	SC/SB+	Public
7	58	Meningococcal ACWY Immunization	Needs to Be Completed	Male	1	1	SC/SB+	Public
7	58	Pain Assessment	Needs to Be Completed	Male	1	1	SC/SB+	Public
7	58	Pneumococcal Immunization	Up to Date	Male	1	1	SC/SB+	Public
7	58	Prostate Specific Antigen (PSA) Screening	Needs to Be Completed	Male	1	1	SC/SB+	Public
7	58	Urine Protein Screening	Up to Date	Male	1	1	SC/SB+	Public
7	58	Wellness Visit	Needs to Be Completed	Male	1	1	SC/SB+	Public
7	58	Zoster Immunization	Needs to Be Completed	Male	1	1	SC/SB+	Public
8	54	COVID-19 Immunization	Needs to Be Completed	Female	1		SC/SB+	Public
8	54	Cervical Cancer Screening	Needs to Be Completed	Female	1		SC/SB+	Public
8	54	Colorectal Cancer Screening	Needs to Be Completed	Female	1		SC/SB+	Public
8	54	DEPRESSION SCREENING	Up to Date	Female	1		SC/SB+	Public
8	54	Diphtheria, Tetanus, and Pertussis Immunization	Needs to Be Completed	Female	1		SC/SB+	Public
8	54	Eye Exam	Needs to Be Completed	Female	1		SC/SB+	Public
8	54	HIV Screening	Up to Date	Female	1		SC/SB+	Public
8	54	Hepatitis C Screening	Up to Date	Female	1		SC/SB+	Public
8	54	Hib Immunization	Needs to Be Completed	Female	1		SC/SB+	Public
8	54	Influenza Immunization	Up to Date	Female	1		SC/SB+	Public
8	54	Lipid Panel	Needs to Be Completed	Female	1		SC/SB+	Public
8	54	Mammography	Needs to Be Completed	Female	1		SC/SB+	Public
8	54	Meningococcal ACWY Immunization	Needs to Be Completed	Female	1		SC/SB+	Public
8	54	Meningococcal B Immunization	Needs to Be Completed	Female	1		SC/SB+	Public
8	54	Pain Assessment	Needs to Be Completed	Female	1		SC/SB+	Public
8	54	Urine Protein Screening	Needs to Be Completed	Female	1		SC/SB+	Public
8	54	Zoster Immunization	Up to Date	Female	1		SC/SB+	Public
9	40	COVID-19 Immunization	Needs to Be Completed	Male	1		SC/SB+	Public
9	40	DEPRESSION SCREENING	Up to Date	Male	1		SC/SB+	Public
9	40	Diphtheria, Tetanus, and Pertussis Immunization	Needs to Be Completed	Male	1		SC/SB+	Public
9	40	Eye Exam	Needs to Be Completed	Male	1		SC/SB+	Public
9	40	HIV Screening	Up to Date	Male	1		SC/SB+	Public
9	40	Hepatitis C Screening	Up to Date	Male	1		SC/SB+	Public
9	40	Hib Immunization	Needs to Be Completed	Male	1		SC/SB+	Public
9	40	Influenza Immunization	Needs to Be Completed	Male	1		SC/SB+	Public
9	40	Lipid Panel	Up to Date	Male	1		SC/SB+	Public
9	40	Meningococcal ACWY Immunization	Needs to Be Completed	Male	1		SC/SB+	Public
9	40	Meningococcal B Immunization	Needs to Be Completed	Male	1		SC/SB+	Public
9	40	Pain Assessment	Needs to Be Completed	Male	1		SC/SB+	Public
9	40	Pneumococcal Immunization	Needs to Be Completed	Male	1		SC/SB+	Public
9	40	Urine Protein Screening	Up to Date	Male	1		SC/SB+	Public
9	40	Wellness Visit	Up to Date	Male	1		SC/SB+	Public
9	40	Zoster Immunization	Up to Date	Male	1		SC/SB+	Public
10	60	COVID-19 Immunization	Needs to Be Completed	Female	1		SC/SB+	Private
10	60	Cervical Cancer Screening	Needs to Be Completed	Female	1		SC/SB+	Private
10	60	Colorectal Cancer Screening	Needs to Be Completed	Female	1		SC/SB+	Private
10	60	DEPRESSION SCREENING	Up to Date	Female	1		SC/SB+	Private
10	60	Diphtheria, Tetanus, and Pertussis Immunization	Up to Date	Female	1		SC/SB+	Private
10	60	Eye Exam	Needs to Be Completed	Female	1		SC/SB+	Private
10	60	HIV Screening	Up to Date	Female	1		SC/SB+	Private
10	60	Hepatitis B Immunization	Needs to Be Completed	Female	1		SC/SB+	Private
10	60	Hepatitis C Screening	Up to Date	Female	1		SC/SB+	Private
10	60	Hib Immunization	Needs to Be Completed	Female	1		SC/SB+	Private
10	60	Influenza Immunization	Up to Date	Female	1		SC/SB+	Private
10	60	Lipid Panel	Needs to Be Completed	Female	1		SC/SB+	Private
10	60	Mammography	Needs to Be Completed	Female	1		SC/SB+	Private
10	60	Meningococcal ACWY Immunization	Needs to Be Completed	Female	1		SC/SB+	Private
10	60	Meningococcal B Immunization	Needs to Be Completed	Female	1		SC/SB+	Private
10	60	Pain Assessment	Needs to Be Completed	Female	1		SC/SB+	Private
10	60	RSV Immunization	Needs to Be Completed	Female	1		SC/SB+	Private
10	60	Urine Protein Screening	Up to Date	Female	1		SC/SB+	Private
10	60	Zoster Immunization	Needs to Be Completed	Female	1		SC/SB+	Private
11	40	COVID-19 Immunization	Needs to Be Completed	Female	1		SS/SB0	Public
11	40	Cervical Cancer Screening	Needs to Be Completed	Female	1		SS/SB0	Public
11	40	DEPRESSION SCREENING	Up to Date	Female	1		SS/SB0	Public
11	40	Diphtheria, Tetanus, and Pertussis Immunization	Up to Date	Female	1		SS/SB0	Public
11	40	Eye Exam	Needs to Be Completed	Female	1		SS/SB0	Public
11	40	HIV Screening	Up to Date	Female	1		SS/SB0	Public
11	40	Hepatitis B Immunization	Needs to Be Completed	Female	1		SS/SB0	Public
11	40	Hepatitis C Screening	Up to Date	Female	1		SS/SB0	Public
11	40	Hib Immunization	Needs to Be Completed	Female	1		SS/SB0	Public
11	40	Influenza Immunization	Up to Date	Female	1		SS/SB0	Public
11	40	Lipid Panel	Up to Date	Female	1		SS/SB0	Public
11	40	Mammography	Needs to Be Completed	Female	1		SS/SB0	Public
11	40	Meningococcal ACWY Immunization	Up to Date	Female	1		SS/SB0	Public
11	40	Meningococcal B Immunization	Needs to Be Completed	Female	1		SS/SB0	Public
11	40	Pain Assessment	Needs to Be Completed	Female	1		SS/SB0	Public
11	40	Pneumococcal Immunization	Up to Date	Female	1		SS/SB0	Public
11	40	Urine Protein Screening	Up to Date	Female	1		SS/SB0	Public
11	40	Wellness Visit	Needs to Be Completed	Female	1		SS/SB0	Public
11	40	Zoster Immunization	Up to Date	Female	1		SS/SB0	Public
12	57	COVID-19 Immunization	Up to Date	Female	1		SC/SB+	Public
12	57	Cervical Cancer Screening	Needs to Be Completed	Female	1		SC/SB+	Public
12	57	Colorectal Cancer Screening	Needs to Be Completed	Female	1		SC/SB+	Public
12	57	DEPRESSION SCREENING	Up to Date	Female	1		SC/SB+	Public
12	57	Diphtheria, Tetanus, and Pertussis Immunization	Up to Date	Female	1		SC/SB+	Public
12	57	Eye Exam	Needs to Be Completed	Female	1		SC/SB+	Public
12	57	HIV Screening	Needs to Be Completed	Female	1		SC/SB+	Public
12	57	Hepatitis C Screening	Up to Date	Female	1		SC/SB+	Public
12	57	Hib Immunization	Needs to Be Completed	Female	1		SC/SB+	Public
12	57	Influenza Immunization	Up to Date	Female	1		SC/SB+	Public
12	57	Lipid Panel	Needs to Be Completed	Female	1		SC/SB+	Public
12	57	Mammography	Up to Date	Female	1		SC/SB+	Public
12	57	Meningococcal ACWY Immunization	Needs to Be Completed	Female	1		SC/SB+	Public
12	57	Meningococcal B Immunization	Needs to Be Completed	Female	1		SC/SB+	Public
12	57	Pain Assessment	Needs to Be Completed	Female	1		SC/SB+	Public
12	57	Urine Protein Screening	Up to Date	Female	1		SC/SB+	Public
12	57	Zoster Immunization	Needs to Be Completed	Female	1		SC/SB+	Public
13	41	COVID-19 Immunization	Needs to Be Completed	Male	1		SC/SB+	Public
13	41	DEPRESSION SCREENING	Up to Date	Male	1		SC/SB+	Public
13	41	Diphtheria, Tetanus, and Pertussis Immunization	Needs to Be Completed	Male	1		SC/SB+	Public
13	41	Eye Exam	Up to Date	Male	1		SC/SB+	Public
13	41	HIV Screening	Up to Date	Male	1		SC/SB+	Public
13	41	Hepatitis B Immunization	Needs to Be Completed	Male	1		SC/SB+	Public
13	41	Hepatitis C Screening	Up to Date	Male	1		SC/SB+	Public
13	41	Hib Immunization	Up to Date	Male	1		SC/SB+	Public
13	41	Influenza Immunization	Up to Date	Male	1		SC/SB+	Public
13	41	Lipid Panel	Up to Date	Male	1		SC/SB+	Public
13	41	Meningococcal ACWY Immunization	Needs to Be Completed	Male	1		SC/SB+	Public
13	41	Meningococcal B Immunization	Needs to Be Completed	Male	1		SC/SB+	Public
13	41	Pain Assessment	Needs to Be Completed	Male	1		SC/SB+	Public
13	41	Pneumococcal Immunization	Up to Date	Male	1		SC/SB+	Public
13	41	Urine Protein Screening	Up to Date	Male	1		SC/SB+	Public
13	41	Wellness Visit	Needs to Be Completed	Male	1		SC/SB+	Public
13	41	Zoster Immunization	Up to Date	Male	1		SC/SB+	Public
14	38	COVID-19 Immunization	Needs to Be Completed	Male	1	1	SS/SB0	Public
14	38	DEPRESSION SCREENING	Up to Date	Male	1	1	SS/SB0	Public
14	38	Diphtheria, Tetanus, and Pertussis Immunization	Up to Date	Male	1	1	SS/SB0	Public
14	38	Eye Exam	Needs to Be Completed	Male	1	1	SS/SB0	Public
14	38	HIV Screening	Up to Date	Male	1	1	SS/SB0	Public
14	38	HPV Immunization	Needs to Be Completed	Male	1	1	SS/SB0	Public
14	38	Hepatitis B Immunization	Up to Date	Male	1	1	SS/SB0	Public
14	38	Hepatitis C Screening	Up to Date	Male	1	1	SS/SB0	Public
14	38	Hib Immunization	Needs to Be Completed	Male	1	1	SS/SB0	Public
14	38	Influenza Immunization	Up to Date	Male	1	1	SS/SB0	Public
14	38	Meningococcal ACWY Immunization	Up to Date	Male	1	1	SS/SB0	Public
14	38	Meningococcal B Immunization	Needs to Be Completed	Male	1	1	SS/SB0	Public
14	38	Pain Assessment	Needs to Be Completed	Male	1	1	SS/SB0	Public
14	38	Pneumococcal Immunization	Up to Date	Male	1	1	SS/SB0	Public
14	38	Urine Protein Screening	Up to Date	Male	1	1	SS/SB0	Public
14	38	Wellness Visit	Up to Date	Male	1	1	SS/SB0	Public
14	38	Zoster Immunization	Up to Date	Male	1	1	SS/SB0	Public
15	55	Cervical Cancer Screening	Needs to Be Completed	Female	1		SS/SB0	Public
15	55	Colorectal Cancer Screening	Needs to Be Completed	Female	1		SS/SB0	Public
15	55	Diabetic Foot Exam	Needs to Be Completed	Female	1		SS/SB0	Public
15	55	Diphtheria, Tetanus, and Pertussis Immunization	Needs to Be Completed	Female	1		SS/SB0	Public
15	55	Eye Exam	Needs to Be Completed	Female	1		SS/SB0	Public
15	55	HIV Screening	Needs to Be Completed	Female	1		SS/SB0	Public
15	55	Hemoglobin A1C Measurement	Needs to Be Completed	Female	1		SS/SB0	Public
15	55	Hepatitis C Screening	Up to Date	Female	1		SS/SB0	Public
15	55	Influenza Immunization	Up to Date	Female	1		SS/SB0	Public
15	55	Lipid Panel	Needs to Be Completed	Female	1		SS/SB0	Public
15	55	Mammography	Needs to Be Completed	Female	1		SS/SB0	Public
15	55	Urine Protein Screening	Needs to Be Completed	Female	1		SS/SB0	Public
15	55	Zoster Immunization	Needs to Be Completed	Female	1		SS/SB0	Public
16	41	COVID-19 Immunization	Needs to Be Completed	Male	1		SC/SB+	Private
16	41	DEPRESSION SCREENING	Up to Date	Male	1		SC/SB+	Private
16	41	Diphtheria, Tetanus, and Pertussis Immunization	Up to Date	Male	1		SC/SB+	Private
16	41	Eye Exam	Up to Date	Male	1		SC/SB+	Private
16	41	HIV Screening	Up to Date	Male	1		SC/SB+	Private
16	41	Hepatitis B Immunization	Up to Date	Male	1		SC/SB+	Private
16	41	Hepatitis C Screening	Up to Date	Male	1		SC/SB+	Private
16	41	Hib Immunization	Needs to Be Completed	Male	1		SC/SB+	Private
16	41	Influenza Immunization	Up to Date	Male	1		SC/SB+	Private
16	41	Lipid Panel	Up to Date	Male	1		SC/SB+	Private
16	41	Meningococcal ACWY Immunization	Up to Date	Male	1		SC/SB+	Private
16	41	Meningococcal B Immunization	Needs to Be Completed	Male	1		SC/SB+	Private
16	41	Pain Assessment	Up to Date	Male	1		SC/SB+	Private
16	41	Pneumococcal Immunization	Up to Date	Male	1		SC/SB+	Private
16	41	Urine Protein Screening	Up to Date	Male	1		SC/SB+	Private
16	41	Wellness Visit	Up to Date	Male	1		SC/SB+	Private
16	41	Zoster Immunization	Up to Date	Male	1		SC/SB+	Private
17	68	COVID-19 Immunization	Needs to Be Completed	Female	1		SC/SB+	Other
17	68	Colorectal Cancer Screening	Up to Date	Female	1		SC/SB+	Other
17	68	DEPRESSION SCREENING	Up to Date	Female	1		SC/SB+	Other
17	68	Diphtheria, Tetanus, and Pertussis Immunization	Needs to Be Completed	Female	1		SC/SB+	Other
17	68	Eye Exam	Up to Date	Female	1		SC/SB+	Other
17	68	Hepatitis C Screening	Up to Date	Female	1		SC/SB+	Other
17	68	Hib Immunization	Needs to Be Completed	Female	1		SC/SB+	Other
17	68	Influenza Immunization	Up to Date	Female	1		SC/SB+	Other
17	68	Lipid Panel	Up to Date	Female	1		SC/SB+	Other
17	68	Mammography	Up to Date	Female	1		SC/SB+	Other
17	68	Meningococcal ACWY Immunization	Needs to Be Completed	Female	1		SC/SB+	Other
17	68	Meningococcal B Immunization	Needs to Be Completed	Female	1		SC/SB+	Other
17	68	Osteoporosis Screening	Up to Date	Female	1		SC/SB+	Other
17	68	Pain Assessment	Needs to Be Completed	Female	1		SC/SB+	Other
17	68	Pneumococcal Immunization	Needs to Be Completed	Female	1		SC/SB+	Other
17	68	RSV Immunization	Needs to Be Completed	Female	1		SC/SB+	Other
17	68	Thyroid Stimulating Hormone (TSH) Measurement	Up to Date	Female	1		SC/SB+	Other
17	68	Urine Protein Screening	Up to Date	Female	1		SC/SB+	Other
17	68	Wellness Visit	Needs to Be Completed	Female	1		SC/SB+	Other
17	68	Zoster Immunization	Needs to Be Completed	Female	1		SC/SB+	Other
18	47	COVID-19 Immunization	Needs to Be Completed	Female	1	1	SC/SB+	Public
18	47	Cervical Cancer Screening	Up to Date	Female	1	1	SC/SB+	Public
18	47	Colorectal Cancer Screening	Needs to Be Completed	Female	1	1	SC/SB+	Public
18	47	DEPRESSION SCREENING	Up to Date	Female	1	1	SC/SB+	Public
18	47	Diphtheria, Tetanus, and Pertussis Immunization	Up to Date	Female	1	1	SC/SB+	Public
18	47	Eye Exam	Up to Date	Female	1	1	SC/SB+	Public
18	47	HIV Screening	Up to Date	Female	1	1	SC/SB+	Public
18	47	Hepatitis B Immunization	Needs to Be Completed	Female	1	1	SC/SB+	Public
18	47	Hepatitis C Screening	Up to Date	Female	1	1	SC/SB+	Public
18	47	Hib Immunization	Up to Date	Female	1	1	SC/SB+	Public
18	47	Influenza Immunization	Up to Date	Female	1	1	SC/SB+	Public
18	47	Lipid Panel	Up to Date	Female	1	1	SC/SB+	Public
18	47	Mammography	Up to Date	Female	1	1	SC/SB+	Public
18	47	Meningococcal ACWY Immunization	Up to Date	Female	1	1	SC/SB+	Public
18	47	Meningococcal B Immunization	Needs to Be Completed	Female	1	1	SC/SB+	Public
18	47	Pain Assessment	Needs to Be Completed	Female	1	1	SC/SB+	Public
18	47	Pneumococcal Immunization	Up to Date	Female	1	1	SC/SB+	Public
18	47	Urine Protein Screening	Up to Date	Female	1	1	SC/SB+	Public
18	47	Wellness Visit	Up to Date	Female	1	1	SC/SB+	Public
18	47	Zoster Immunization	Needs to Be Completed	Female	1	1	SC/SB+	Public
19	54	COVID-19 Immunization	Needs to Be Completed	Female	1		SC/SB+	Private
19	54	Cervical Cancer Screening	Up to Date	Female	1		SC/SB+	Private
19	54	Colorectal Cancer Screening	Needs to Be Completed	Female	1		SC/SB+	Private
19	54	DEPRESSION SCREENING	Up to Date	Female	1		SC/SB+	Private
19	54	Diabetic Foot Exam	Needs to Be Completed	Female	1		SC/SB+	Private
19	54	Diphtheria, Tetanus, and Pertussis Immunization	Up to Date	Female	1		SC/SB+	Private
19	54	Eye Exam	Needs to Be Completed	Female	1		SC/SB+	Private
19	54	HIV Screening	Up to Date	Female	1		SC/SB+	Private
19	54	Hemoglobin A1C Measurement	Needs to Be Completed	Female	1		SC/SB+	Private
19	54	Hepatitis B Immunization	Up to Date	Female	1		SC/SB+	Private
19	54	Hepatitis C Screening	Up to Date	Female	1		SC/SB+	Private
19	54	Hib Immunization	Needs to Be Completed	Female	1		SC/SB+	Private
19	54	Influenza Immunization	Needs to Be Completed	Female	1		SC/SB+	Private
19	54	Mammography	Needs to Be Completed	Female	1		SC/SB+	Private
19	54	Meningococcal ACWY Immunization	Up to Date	Female	1		SC/SB+	Private
19	54	Meningococcal B Immunization	Needs to Be Completed	Female	1		SC/SB+	Private
19	54	Pain Assessment	Needs to Be Completed	Female	1		SC/SB+	Private
19	54	Urine Protein Screening	Up to Date	Female	1		SC/SB+	Private
19	54	Wellness Visit	Needs to Be Completed	Female	1		SC/SB+	Private
19	54	Zoster Immunization	Up to Date	Female	1		SC/SB+	Private
20	43	COVID-19 Immunization	Needs to Be Completed	Male	1	1	SS/SB0	Private
20	43	DEPRESSION SCREENING	Up to Date	Male	1	1	SS/SB0	Private
20	43	Diphtheria, Tetanus, and Pertussis Immunization	Needs to Be Completed	Male	1	1	SS/SB0	Private
20	43	Eye Exam	Up to Date	Male	1	1	SS/SB0	Private
20	43	HIV Screening	Up to Date	Male	1	1	SS/SB0	Private
20	43	HPV Immunization	Needs to Be Completed	Male	1	1	SS/SB0	Private
20	43	Hepatitis B Immunization	Needs to Be Completed	Male	1	1	SS/SB0	Private
20	43	Hepatitis C Screening	Up to Date	Male	1	1	SS/SB0	Private
20	43	Hib Immunization	Needs to Be Completed	Male	1	1	SS/SB0	Private
20	43	Influenza Immunization	Up to Date	Male	1	1	SS/SB0	Private
20	43	Lipid Panel	Up to Date	Male	1	1	SS/SB0	Private
20	43	Meningococcal ACWY Immunization	Needs to Be Completed	Male	1	1	SS/SB0	Private
20	43	Meningococcal B Immunization	Needs to Be Completed	Male	1	1	SS/SB0	Private
20	43	Pain Assessment	Needs to Be Completed	Male	1	1	SS/SB0	Private
20	43	Pneumococcal Immunization	Needs to Be Completed	Male	1	1	SS/SB0	Private
20	43	Urine Protein Screening	Up to Date	Male	1	1	SS/SB0	Private
20	43	Wellness Visit	Needs to Be Completed	Male	1	1	SS/SB0	Private
20	43	Zoster Immunization	Up to Date	Male	1	1	SS/SB0	Private
21	40	COVID-19 Immunization	Needs to Be Completed	Male	0		SS/SB0	Public
21	40	DEPRESSION SCREENING	Up to Date	Male	0		SS/SB0	Public
21	40	Diphtheria, Tetanus, and Pertussis Immunization	Up to Date	Male	0		SS/SB0	Public
21	40	Eye Exam	Up to Date	Male	0		SS/SB0	Public
21	40	HIV Screening	Up to Date	Male	0		SS/SB0	Public
21	40	Hepatitis C Screening	Up to Date	Male	0		SS/SB0	Public
21	40	Hib Immunization	Up to Date	Male	0		SS/SB0	Public
21	40	Influenza Immunization	Up to Date	Male	0		SS/SB0	Public
21	40	Lipid Panel	Up to Date	Male	0		SS/SB0	Public
21	40	Meningococcal ACWY Immunization	Needs to Be Completed	Male	0		SS/SB0	Public
21	40	Meningococcal B Immunization	Needs to Be Completed	Male	0		SS/SB0	Public
21	40	Pain Assessment	Needs to Be Completed	Male	0		SS/SB0	Public
21	40	Pneumococcal Immunization	Needs to Be Completed	Male	0		SS/SB0	Public
21	40	Urine Protein Screening	Needs to Be Completed	Male	0		SS/SB0	Public
21	40	Wellness Visit	Needs to Be Completed	Male	0		SS/SB0	Public
21	40	Zoster Immunization	Up to Date	Male	0		SS/SB0	Public
22	34	COVID-19 Immunization	Up to Date	Male	1		SS/SB0	Public
22	34	DEPRESSION SCREENING	Up to Date	Male	1		SS/SB0	Public
22	34	Diphtheria, Tetanus, and Pertussis Immunization	Up to Date	Male	1		SS/SB0	Public
22	34	Eye Exam	Needs to Be Completed	Male	1		SS/SB0	Public
22	34	HIV Screening	Up to Date	Male	1		SS/SB0	Public
22	34	HPV Immunization	Needs to Be Completed	Male	1		SS/SB0	Public
22	34	Hepatitis C Screening	Up to Date	Male	1		SS/SB0	Public
22	34	Hib Immunization	Up to Date	Male	1		SS/SB0	Public
22	34	Meningococcal ACWY Immunization	Up to Date	Male	1		SS/SB0	Public
22	34	Meningococcal B Immunization	Needs to Be Completed	Male	1		SS/SB0	Public
22	34	Pain Assessment	Up to Date	Male	1		SS/SB0	Public
22	34	Pneumococcal Immunization	Up to Date	Male	1		SS/SB0	Public
22	34	Urine Protein Screening	Up to Date	Male	1		SS/SB0	Public
22	34	Wellness Visit	Up to Date	Male	1		SS/SB0	Public
22	34	Zoster Immunization	Up to Date	Male	1		SS/SB0	Public
23	64	COVID-19 Immunization	Needs to Be Completed	Female	1		SC/SB+	Public
23	64	Cervical Cancer Screening	Needs to Be Completed	Female	1		SC/SB+	Public
23	64	Colorectal Cancer Screening	Needs to Be Completed	Female	1		SC/SB+	Public
23	64	DEPRESSION SCREENING	Up to Date	Female	1		SC/SB+	Public
23	64	Diabetic Foot Exam	Needs to Be Completed	Female	1		SC/SB+	Public
23	64	Diphtheria, Tetanus, and Pertussis Immunization	Up to Date	Female	1		SC/SB+	Public
23	64	Eye Exam	Needs to Be Completed	Female	1		SC/SB+	Public
23	64	HIV Screening	Up to Date	Female	1		SC/SB+	Public
23	64	Hemoglobin A1C Measurement	Needs to Be Completed	Female	1		SC/SB+	Public
23	64	Hepatitis C Screening	Up to Date	Female	1		SC/SB+	Public
23	64	Hib Immunization	Needs to Be Completed	Female	1		SC/SB+	Public
23	64	Influenza Immunization	Up to Date	Female	1		SC/SB+	Public
23	64	Lipid Panel	Up to Date	Female	1		SC/SB+	Public
23	64	Mammography	Up to Date	Female	1		SC/SB+	Public
23	64	Meningococcal ACWY Immunization	Needs to Be Completed	Female	1		SC/SB+	Public
23	64	Meningococcal B Immunization	Needs to Be Completed	Female	1		SC/SB+	Public
23	64	POTASSIUM	Up to Date	Female	1		SC/SB+	Public
23	64	Pain Assessment	Needs to Be Completed	Female	1		SC/SB+	Public
23	64	RSV Immunization	Needs to Be Completed	Female	1		SC/SB+	Public
23	64	Urine Protein Screening	Up to Date	Female	1		SC/SB+	Public
23	64	Wellness Visit	Needs to Be Completed	Female	1		SC/SB+	Public
24	70	COVID-19 Immunization	Needs to Be Completed	Female	1	1	SC/SB+	Private
24	70	Colorectal Cancer Screening	Up to Date	Female	1	1	SC/SB+	Private
24	70	DEPRESSION SCREENING	Up to Date	Female	1	1	SC/SB+	Private
24	70	Diphtheria, Tetanus, and Pertussis Immunization	Up to Date	Female	1	1	SC/SB+	Private
24	70	Eye Exam	Up to Date	Female	1	1	SC/SB+	Private
24	70	Hepatitis C Screening	Up to Date	Female	1	1	SC/SB+	Private
24	70	Hib Immunization	Up to Date	Female	1	1	SC/SB+	Private
24	70	Influenza Immunization	Up to Date	Female	1	1	SC/SB+	Private
24	70	Lipid Panel	Up to Date	Female	1	1	SC/SB+	Private
24	70	Meningococcal ACWY Immunization	Up to Date	Female	1	1	SC/SB+	Private
24	70	Meningococcal B Immunization	Needs to Be Completed	Female	1	1	SC/SB+	Private
24	70	Osteoporosis Screening	Needs to Be Completed	Female	1	1	SC/SB+	Private
24	70	POTASSIUM	Up to Date	Female	1	1	SC/SB+	Private
24	70	Pain Assessment	Needs to Be Completed	Female	1	1	SC/SB+	Private
24	70	Pneumococcal Immunization	Up to Date	Female	1	1	SC/SB+	Private
24	70	RSV Immunization	Up to Date	Female	1	1	SC/SB+	Private
24	70	Urine Protein Screening	Up to Date	Female	1	1	SC/SB+	Private
24	70	Wellness Visit	Needs to Be Completed	Female	1	1	SC/SB+	Private
24	70	Zoster Immunization	Up to Date	Female	1	1	SC/SB+	Private
25	55	COVID-19 Immunization	Needs to Be Completed	Female	1		SC/SB+	Public
25	55	Cervical Cancer Screening	Needs to Be Completed	Female	1		SC/SB+	Public
25	55	Colorectal Cancer Screening	Up to Date	Female	1		SC/SB+	Public
25	55	DEPRESSION SCREENING	Up to Date	Female	1		SC/SB+	Public
25	55	Diphtheria, Tetanus, and Pertussis Immunization	Up to Date	Female	1		SC/SB+	Public
25	55	Eye Exam	Up to Date	Female	1		SC/SB+	Public
25	55	HIV Screening	Up to Date	Female	1		SC/SB+	Public
25	55	Hepatitis B Immunization	Needs to Be Completed	Female	1		SC/SB+	Public
25	55	Hepatitis C Screening	Up to Date	Female	1		SC/SB+	Public
25	55	Hib Immunization	Needs to Be Completed	Female	1		SC/SB+	Public
25	55	Influenza Immunization	Up to Date	Female	1		SC/SB+	Public
25	55	Lipid Panel	Up to Date	Female	1		SC/SB+	Public
25	55	Lung Cancer Screening	Up to Date	Female	1		SC/SB+	Public
25	55	Mammography	Needs to Be Completed	Female	1		SC/SB+	Public
25	55	Meningococcal ACWY Immunization	Needs to Be Completed	Female	1		SC/SB+	Public
25	55	Meningococcal B Immunization	Needs to Be Completed	Female	1		SC/SB+	Public
25	55	POTASSIUM	Up to Date	Female	1		SC/SB+	Public
25	55	Pain Assessment	Needs to Be Completed	Female	1		SC/SB+	Public
25	55	Urine Protein Screening	Needs to Be Completed	Female	1		SC/SB+	Public
25	55	Wellness Visit	Needs to Be Completed	Female	1		SC/SB+	Public
25	55	Zoster Immunization	Needs to Be Completed	Female	1		SC/SB+	Public
26	51	COVID-19 Immunization	Up to Date	Female	1		SS/SB0	Public
26	51	Cervical Cancer Screening	Up to Date	Female	1		SS/SB0	Public
26	51	DEPRESSION SCREENING	Up to Date	Female	1		SS/SB0	Public
26	51	Diphtheria, Tetanus, and Pertussis Immunization	Up to Date	Female	1		SS/SB0	Public
26	51	Eye Exam	Up to Date	Female	1		SS/SB0	Public
26	51	HIV Screening	Up to Date	Female	1		SS/SB0	Public
26	51	Hepatitis B Immunization	Needs to Be Completed	Female	1		SS/SB0	Public
26	51	Hepatitis C Screening	Up to Date	Female	1		SS/SB0	Public
26	51	Hib Immunization	Needs to Be Completed	Female	1		SS/SB0	Public
26	51	Influenza Immunization	Up to Date	Female	1		SS/SB0	Public
26	51	Lipid Panel	Needs to Be Completed	Female	1		SS/SB0	Public
26	51	Mammography	Up to Date	Female	1		SS/SB0	Public
26	51	Meningococcal ACWY Immunization	Up to Date	Female	1		SS/SB0	Public
26	51	Meningococcal B Immunization	Up to Date	Female	1		SS/SB0	Public
26	51	POTASSIUM	Up to Date	Female	1		SS/SB0	Public
26	51	Pain Assessment	Needs to Be Completed	Female	1		SS/SB0	Public
26	51	Pneumococcal Immunization	Up to Date	Female	1		SS/SB0	Public
26	51	Urine Protein Screening	Needs to Be Completed	Female	1		SS/SB0	Public
26	51	Wellness Visit	Up to Date	Female	1		SS/SB0	Public
26	51	Zoster Immunization	Up to Date	Female	1		SS/SB0	Public
27	52	COVID-19 Immunization	Needs to Be Completed	Female	1		SC/SB+	Public
27	52	Cervical Cancer Screening	Up to Date	Female	1		SC/SB+	Public
27	52	Colorectal Cancer Screening	Needs to Be Completed	Female	1		SC/SB+	Public
27	52	DEPRESSION SCREENING	Up to Date	Female	1		SC/SB+	Public
27	52	Diphtheria, Tetanus, and Pertussis Immunization	Up to Date	Female	1		SC/SB+	Public
27	52	Eye Exam	Needs to Be Completed	Female	1		SC/SB+	Public
27	52	HIV Screening	Up to Date	Female	1		SC/SB+	Public
27	52	Hepatitis B Immunization	Needs to Be Completed	Female	1		SC/SB+	Public
27	52	Hepatitis C Screening	Up to Date	Female	1		SC/SB+	Public
27	52	Hib Immunization	Needs to Be Completed	Female	1		SC/SB+	Public
27	52	Mammography	Up to Date	Female	1		SC/SB+	Public
27	52	Meningococcal ACWY Immunization	Needs to Be Completed	Female	1		SC/SB+	Public
27	52	POTASSIUM	Up to Date	Female	1		SC/SB+	Public
27	52	Pain Assessment	Needs to Be Completed	Female	1		SC/SB+	Public
27	52	Urine Protein Screening	Up to Date	Female	1		SC/SB+	Public
27	52	Wellness Visit	Up to Date	Female	1		SC/SB+	Public
27	52	Zoster Immunization	Needs to Be Completed	Female	1		SC/SB+	Public
28	31	COVID-19 Immunization	Needs to Be Completed	Male	1	1	SS/SB0	Public
28	31	DEPRESSION SCREENING	Up to Date	Male	1	1	SS/SB0	Public
28	31	Diphtheria, Tetanus, and Pertussis Immunization	Needs to Be Completed	Male	1	1	SS/SB0	Public
28	31	Eye Exam	Up to Date	Male	1	1	SS/SB0	Public
28	31	HIV Screening	Up to Date	Male	1	1	SS/SB0	Public
28	31	Hepatitis B Immunization	Up to Date	Male	1	1	SS/SB0	Public
28	31	Hepatitis C Screening	Up to Date	Male	1	1	SS/SB0	Public
28	31	Hib Immunization	Up to Date	Male	1	1	SS/SB0	Public
28	31	Influenza Immunization	Up to Date	Male	1	1	SS/SB0	Public
28	31	Meningococcal ACWY Immunization	Needs to Be Completed	Male	1	1	SS/SB0	Public
28	31	Meningococcal B Immunization	Needs to Be Completed	Male	1	1	SS/SB0	Public
28	31	Pain Assessment	Needs to Be Completed	Male	1	1	SS/SB0	Public
28	31	Pneumococcal Immunization	Needs to Be Completed	Male	1	1	SS/SB0	Public
28	31	Urine Protein Screening	Up to Date	Male	1	1	SS/SB0	Public
28	31	Wellness Visit	Needs to Be Completed	Male	1	1	SS/SB0	Public
28	31	Zoster Immunization	Up to Date	Male	1	1	SS/SB0	Public
29	55	COVID-19 Immunization	Needs to Be Completed	Male	1		SC/SB+	Private
29	55	Colorectal Cancer Screening	Needs to Be Completed	Male	1		SC/SB+	Private
29	55	Diphtheria, Tetanus, and Pertussis Immunization	Needs to Be Completed	Male	1		SC/SB+	Private
29	55	HIV Screening	Up to Date	Male	1		SC/SB+	Private
29	55	Hepatitis B Immunization	Needs to Be Completed	Male	1		SC/SB+	Private
29	55	Hepatitis C Screening	Up to Date	Male	1		SC/SB+	Private
29	55	Influenza Immunization	Up to Date	Male	1		SC/SB+	Private
29	55	Lipid Panel	Needs to Be Completed	Male	1		SC/SB+	Private
29	55	Pneumococcal Immunization	Needs to Be Completed	Male	1		SC/SB+	Private
29	55	Prostate Specific Antigen (PSA) Screening	Up to Date	Male	1		SC/SB+	Private
29	55	Zoster Immunization	Needs to Be Completed	Male	1		SC/SB+	Private
30	50	COVID-19 Immunization	Needs to Be Completed	Male	1	1	SS/SB0	Public
30	50	Colorectal Cancer Screening	Needs to Be Completed	Male	1	1	SS/SB0	Public
30	50	DEPRESSION SCREENING	Up to Date	Male	1	1	SS/SB0	Public
30	50	Diphtheria, Tetanus, and Pertussis Immunization	Up to Date	Male	1	1	SS/SB0	Public
30	50	Eye Exam	Up to Date	Male	1	1	SS/SB0	Public
30	50	HIV Screening	Up to Date	Male	1	1	SS/SB0	Public
30	50	Hepatitis C Screening	Up to Date	Male	1	1	SS/SB0	Public
30	50	Hib Immunization	Needs to Be Completed	Male	1	1	SS/SB0	Public
30	50	Influenza Immunization	Needs to Be Completed	Male	1	1	SS/SB0	Public
30	50	Lipid Panel	Up to Date	Male	1	1	SS/SB0	Public
30	50	Meningococcal ACWY Immunization	Needs to Be Completed	Male	1	1	SS/SB0	Public
30	50	Meningococcal B Immunization	Needs to Be Completed	Male	1	1	SS/SB0	Public
30	50	Pain Assessment	Needs to Be Completed	Male	1	1	SS/SB0	Public
30	50	Urine Protein Screening	Up to Date	Male	1	1	SS/SB0	Public
30	50	Wellness Visit	Needs to Be Completed	Male	1	1	SS/SB0	Public
30	50	Zoster Immunization	Needs to Be Completed	Male	1	1	SS/SB0	Public
31	51	COVID-19 Immunization	Up to Date	Male	1	1	SS/SB0	Public
31	51	Colorectal Cancer Screening	Needs to Be Completed	Male	1	1	SS/SB0	Public
31	51	DEPRESSION SCREENING	Up to Date	Male	1	1	SS/SB0	Public
31	51	Diphtheria, Tetanus, and Pertussis Immunization	Needs to Be Completed	Male	1	1	SS/SB0	Public
31	51	Eye Exam	Up to Date	Male	1	1	SS/SB0	Public
31	51	HIV Screening	Up to Date	Male	1	1	SS/SB0	Public
31	51	Hepatitis C Screening	Up to Date	Male	1	1	SS/SB0	Public
31	51	Hib Immunization	Needs to Be Completed	Male	1	1	SS/SB0	Public
31	51	Influenza Immunization	Up to Date	Male	1	1	SS/SB0	Public
31	51	Lipid Panel	Up to Date	Male	1	1	SS/SB0	Public
31	51	Meningococcal ACWY Immunization	Up to Date	Male	1	1	SS/SB0	Public
31	51	Meningococcal B Immunization	Needs to Be Completed	Male	1	1	SS/SB0	Public
31	51	Pain Assessment	Needs to Be Completed	Male	1	1	SS/SB0	Public
31	51	Urine Protein Screening	Up to Date	Male	1	1	SS/SB0	Public
31	51	Zoster Immunization	Needs to Be Completed	Male	1	1	SS/SB0	Public
32	31	COVID-19 Immunization	Needs to Be Completed	Male	1		SC/SB+	Private
32	31	DEPRESSION SCREENING	Up to Date	Male	1		SC/SB+	Private
32	31	Diphtheria, Tetanus, and Pertussis Immunization	Up to Date	Male	1		SC/SB+	Private
32	31	Eye Exam	Needs to Be Completed	Male	1		SC/SB+	Private
32	31	HIV Screening	Up to Date	Male	1		SC/SB+	Private
32	31	HPV Immunization	Up to Date	Male	1		SC/SB+	Private
32	31	Hepatitis B Immunization	Up to Date	Male	1		SC/SB+	Private
32	31	Hepatitis C Screening	Up to Date	Male	1		SC/SB+	Private
32	31	Hib Immunization	Up to Date	Male	1		SC/SB+	Private
32	31	Influenza Immunization	Up to Date	Male	1		SC/SB+	Private
32	31	Meningococcal ACWY Immunization	Needs to Be Completed	Male	1		SC/SB+	Private
32	31	Meningococcal B Immunization	Needs to Be Completed	Male	1		SC/SB+	Private
32	31	Pain Assessment	Up to Date	Male	1		SC/SB+	Private
32	31	Pneumococcal Immunization	Up to Date	Male	1		SC/SB+	Private
32	31	Urine Protein Screening	Up to Date	Male	1		SC/SB+	Private
32	31	Wellness Visit	Up to Date	Male	1		SC/SB+	Private
32	31	Zoster Immunization	Up to Date	Male	1		SC/SB+	Private
33	52	COVID-19 Immunization	Up to Date	Female	1	1	SS/SB0	Public
33	52	Cervical Cancer Screening	Up to Date	Female	1	1	SS/SB0	Public
33	52	Colorectal Cancer Screening	Up to Date	Female	1	1	SS/SB0	Public
33	52	DEPRESSION SCREENING	Up to Date	Female	1	1	SS/SB0	Public
33	52	Diabetic Foot Exam	Needs to Be Completed	Female	1	1	SS/SB0	Public
33	52	Diphtheria, Tetanus, and Pertussis Immunization	Up to Date	Female	1	1	SS/SB0	Public
33	52	Eye Exam	Up to Date	Female	1	1	SS/SB0	Public
33	52	HIV Screening	Up to Date	Female	1	1	SS/SB0	Public
33	52	Hepatitis B Immunization	Up to Date	Female	1	1	SS/SB0	Public
33	52	Hepatitis C Screening	Up to Date	Female	1	1	SS/SB0	Public
33	52	Hib Immunization	Needs to Be Completed	Female	1	1	SS/SB0	Public
33	52	Influenza Immunization	Up to Date	Female	1	1	SS/SB0	Public
33	52	Lipid Panel	Needs to Be Completed	Female	1	1	SS/SB0	Public
33	52	Mammography	Up to Date	Female	1	1	SS/SB0	Public
33	52	Meningococcal ACWY Immunization	Needs to Be Completed	Female	1	1	SS/SB0	Public
33	52	Meningococcal B Immunization	Needs to Be Completed	Female	1	1	SS/SB0	Public
33	52	Osteoporosis Screening	Up to Date	Female	1	1	SS/SB0	Public
33	52	Pain Assessment	Needs to Be Completed	Female	1	1	SS/SB0	Public
33	52	Urine Protein Screening	Up to Date	Female	1	1	SS/SB0	Public
33	52	Wellness Visit	Up to Date	Female	1	1	SS/SB0	Public
33	52	Zoster Immunization	Needs to Be Completed	Female	1	1	SS/SB0	Public
34	55	COVID-19 Immunization	Needs to Be Completed	Male	1		SC/SB+	Private
34	55	Colorectal Cancer Screening	Needs to Be Completed	Male	1		SC/SB+	Private
34	55	DEPRESSION SCREENING	Up to Date	Male	1		SC/SB+	Private
34	55	Diphtheria, Tetanus, and Pertussis Immunization	Needs to Be Completed	Male	1		SC/SB+	Private
34	55	Eye Exam	Up to Date	Male	1		SC/SB+	Private
34	55	HIV Screening	Needs to Be Completed	Male	1		SC/SB+	Private
34	55	Hepatitis B Immunization	Needs to Be Completed	Male	1		SC/SB+	Private
34	55	Hepatitis C Screening	Up to Date	Male	1		SC/SB+	Private
34	55	Hib Immunization	Needs to Be Completed	Male	1		SC/SB+	Private
34	55	Influenza Immunization	Up to Date	Male	1		SC/SB+	Private
34	55	Lipid Panel	Up to Date	Male	1		SC/SB+	Private
34	55	Meningococcal ACWY Immunization	Needs to Be Completed	Male	1		SC/SB+	Private
34	55	Meningococcal B Immunization	Needs to Be Completed	Male	1		SC/SB+	Private
34	55	Pain Assessment	Needs to Be Completed	Male	1		SC/SB+	Private
34	55	Prostate Specific Antigen (PSA) Screening	Needs to Be Completed	Male	1		SC/SB+	Private
34	55	Urine Protein Screening	Up to Date	Male	1		SC/SB+	Private
34	55	Zoster Immunization	Needs to Be Completed	Male	1		SC/SB+	Private
35	60	COVID-19 Immunization	Up to Date	Female	1		SS/SB0	Private
35	60	Cervical Cancer Screening	Needs to Be Completed	Female	1		SS/SB0	Private
35	60	Colorectal Cancer Screening	Up to Date	Female	1		SS/SB0	Private
35	60	DEPRESSION SCREENING	Up to Date	Female	1		SS/SB0	Private
35	60	Diphtheria, Tetanus, and Pertussis Immunization	Up to Date	Female	1		SS/SB0	Private
35	60	Eye Exam	Needs to Be Completed	Female	1		SS/SB0	Private
35	60	HIV Screening	Up to Date	Female	1		SS/SB0	Private
35	60	Hepatitis C Screening	Up to Date	Female	1		SS/SB0	Private
35	60	Hib Immunization	Needs to Be Completed	Female	1		SS/SB0	Private
35	60	Influenza Immunization	Up to Date	Female	1		SS/SB0	Private
35	60	Lipid Panel	Up to Date	Female	1		SS/SB0	Private
35	60	Mammography	Up to Date	Female	1		SS/SB0	Private
35	60	Meningococcal ACWY Immunization	Needs to Be Completed	Female	1		SS/SB0	Private
35	60	Meningococcal B Immunization	Needs to Be Completed	Female	1		SS/SB0	Private
35	60	Pain Assessment	Needs to Be Completed	Female	1		SS/SB0	Private
35	60	RSV Immunization	Needs to Be Completed	Female	1		SS/SB0	Private
35	60	Urine Protein Screening	Needs to Be Completed	Female	1		SS/SB0	Private
35	60	Zoster Immunization	Up to Date	Female	1		SS/SB0	Private
36	51	COVID-19 Immunization	Up to Date	Male	1	1	SS/SB0	Public
36	51	Colorectal Cancer Screening	Needs to Be Completed	Male	1	1	SS/SB0	Public
36	51	DEPRESSION SCREENING	Up to Date	Male	1	1	SS/SB0	Public
36	51	Diabetic Foot Exam	Needs to Be Completed	Male	1	1	SS/SB0	Public
36	51	Diphtheria, Tetanus, and Pertussis Immunization	Needs to Be Completed	Male	1	1	SS/SB0	Public
36	51	Eye Exam	Needs to Be Completed	Male	1	1	SS/SB0	Public
36	51	HIV Screening	Up to Date	Male	1	1	SS/SB0	Public
36	51	Hepatitis B Immunization	Needs to Be Completed	Male	1	1	SS/SB0	Public
36	51	Hepatitis C Screening	Up to Date	Male	1	1	SS/SB0	Public
36	51	Hib Immunization	Needs to Be Completed	Male	1	1	SS/SB0	Public
36	51	Influenza Immunization	Up to Date	Male	1	1	SS/SB0	Public
36	51	Meningococcal ACWY Immunization	Needs to Be Completed	Male	1	1	SS/SB0	Public
36	51	Meningococcal B Immunization	Needs to Be Completed	Male	1	1	SS/SB0	Public
36	51	POTASSIUM	Needs to Be Completed	Male	1	1	SS/SB0	Public
36	51	Pain Assessment	Needs to Be Completed	Male	1	1	SS/SB0	Public
36	51	Urine Protein Screening	Up to Date	Male	1	1	SS/SB0	Public
36	51	Wellness Visit	Needs to Be Completed	Male	1	1	SS/SB0	Public
36	51	Zoster Immunization	Needs to Be Completed	Male	1	1	SS/SB0	Public
37	34	COVID-19 Immunization	Needs to Be Completed	Female	1		SS/SB0	Public
37	34	Cervical Cancer Screening	Needs to Be Completed	Female	1		SS/SB0	Public
37	34	DEPRESSION SCREENING	Up to Date	Female	1		SS/SB0	Public
37	34	Diphtheria, Tetanus, and Pertussis Immunization	Up to Date	Female	1		SS/SB0	Public
37	34	Eye Exam	Up to Date	Female	1		SS/SB0	Public
37	34	HIV Screening	Up to Date	Female	1		SS/SB0	Public
37	34	Hepatitis C Screening	Up to Date	Female	1		SS/SB0	Public
37	34	Hib Immunization	Up to Date	Female	1		SS/SB0	Public
37	34	Influenza Immunization	Needs to Be Completed	Female	1		SS/SB0	Public
37	34	Meningococcal ACWY Immunization	Needs to Be Completed	Female	1		SS/SB0	Public
37	34	Meningococcal B Immunization	Needs to Be Completed	Female	1		SS/SB0	Public
37	34	Pain Assessment	Needs to Be Completed	Female	1		SS/SB0	Public
37	34	Pneumococcal Immunization	Needs to Be Completed	Female	1		SS/SB0	Public
37	34	Urine Protein Screening	Needs to Be Completed	Female	1		SS/SB0	Public
37	34	Zoster Immunization	Up to Date	Female	1		SS/SB0	Public
38	27	COVID-19 Immunization	Needs to Be Completed	Female	1	0	SC/SB+	Private
38	27	Cervical Cancer Screening	Up to Date	Female	1	0	SC/SB+	Private
38	27	DEPRESSION SCREENING	Up to Date	Female	1	0	SC/SB+	Private
38	27	Diphtheria, Tetanus, and Pertussis Immunization	Up to Date	Female	1	0	SC/SB+	Private
38	27	Eye Exam	Needs to Be Completed	Female	1	0	SC/SB+	Private
38	27	HIV Screening	Up to Date	Female	1	0	SC/SB+	Private
38	27	Hepatitis B Immunization	Up to Date	Female	1	0	SC/SB+	Private
38	27	Hepatitis C Screening	Up to Date	Female	1	0	SC/SB+	Private
38	27	Hib Immunization	Up to Date	Female	1	0	SC/SB+	Private
38	27	Influenza Immunization	Up to Date	Female	1	0	SC/SB+	Private
38	27	Meningococcal ACWY Immunization	Needs to Be Completed	Female	1	0	SC/SB+	Private
38	27	Meningococcal B Immunization	Needs to Be Completed	Female	1	0	SC/SB+	Private
38	27	Pain Assessment	Needs to Be Completed	Female	1	0	SC/SB+	Private
38	27	Pneumococcal Immunization	Up to Date	Female	1	0	SC/SB+	Private
38	27	Urine Protein Screening	Up to Date	Female	1	0	SC/SB+	Private
38	27	Wellness Visit	Needs to Be Completed	Female	1	0	SC/SB+	Private
38	27	Zoster Immunization	Up to Date	Female	1	0	SC/SB+	Private
39	43	COVID-19 Immunization	Up to Date	Male	1		SS/SB0	Public
39	43	DEPRESSION SCREENING	Up to Date	Male	1		SS/SB0	Public
39	43	Diphtheria, Tetanus, and Pertussis Immunization	Up to Date	Male	1		SS/SB0	Public
39	43	Eye Exam	Needs to Be Completed	Male	1		SS/SB0	Public
39	43	HIV Screening	Needs to Be Completed	Male	1		SS/SB0	Public
39	43	Hepatitis C Screening	Up to Date	Male	1		SS/SB0	Public
39	43	Influenza Immunization	Up to Date	Male	1		SS/SB0	Public
39	43	Lipid Panel	Up to Date	Male	1		SS/SB0	Public
39	43	Meningococcal ACWY Immunization	Up to Date	Male	1		SS/SB0	Public
39	43	Meningococcal B Immunization	Needs to Be Completed	Male	1		SS/SB0	Public
39	43	Pain Assessment	Up to Date	Male	1		SS/SB0	Public
39	43	Pneumococcal Immunization	Up to Date	Male	1		SS/SB0	Public
39	43	Urine Protein Screening	Needs to Be Completed	Male	1		SS/SB0	Public
39	43	Wellness Visit	Needs to Be Completed	Male	1		SS/SB0	Public
40	45	COVID-19 Immunization	Needs to Be Completed	Female	1	0	SC/SB+	Private
40	45	Cervical Cancer Screening	Up to Date	Female	1	0	SC/SB+	Private
40	45	Colorectal Cancer Screening	Needs to Be Completed	Female	1	0	SC/SB+	Private
40	45	DEPRESSION SCREENING	Up to Date	Female	1	0	SC/SB+	Private
40	45	Diphtheria, Tetanus, and Pertussis Immunization	Up to Date	Female	1	0	SC/SB+	Private
40	45	Eye Exam	Up to Date	Female	1	0	SC/SB+	Private
40	45	HIV Screening	Up to Date	Female	1	0	SC/SB+	Private
40	45	Hepatitis B Immunization	Up to Date	Female	1	0	SC/SB+	Private
40	45	Hepatitis C Screening	Up to Date	Female	1	0	SC/SB+	Private
40	45	Hib Immunization	Needs to Be Completed	Female	1	0	SC/SB+	Private
40	45	Lipid Panel	Up to Date	Female	1	0	SC/SB+	Private
40	45	Mammography	Up to Date	Female	1	0	SC/SB+	Private
40	45	Meningococcal ACWY Immunization	Up to Date	Female	1	0	SC/SB+	Private
40	45	Meningococcal B Immunization	Needs to Be Completed	Female	1	0	SC/SB+	Private
40	45	Pain Assessment	Needs to Be Completed	Female	1	0	SC/SB+	Private
40	45	Pneumococcal Immunization	Up to Date	Female	1	0	SC/SB+	Private
40	45	Urine Protein Screening	Up to Date	Female	1	0	SC/SB+	Private
40	45	Wellness Visit	Needs to Be Completed	Female	1	0	SC/SB+	Private
40	45	Zoster Immunization	Needs to Be Completed	Female	1	0	SC/SB+	Private
41	56	COVID-19 Immunization	Needs to Be Completed	Male	1		SC/SB+	Public
41	56	Colorectal Cancer Screening	Needs to Be Completed	Male	1		SC/SB+	Public
41	56	DEPRESSION SCREENING	Up to Date	Male	1		SC/SB+	Public
41	56	Diphtheria, Tetanus, and Pertussis Immunization	Up to Date	Male	1		SC/SB+	Public
41	56	Eye Exam	Needs to Be Completed	Male	1		SC/SB+	Public
41	56	HIV Screening	Up to Date	Male	1		SC/SB+	Public
41	56	Hepatitis B Immunization	Needs to Be Completed	Male	1		SC/SB+	Public
41	56	Hepatitis C Screening	Up to Date	Male	1		SC/SB+	Public
41	56	Hib Immunization	Needs to Be Completed	Male	1		SC/SB+	Public
41	56	Influenza Immunization	Up to Date	Male	1		SC/SB+	Public
41	56	Lipid Panel	Needs to Be Completed	Male	1		SC/SB+	Public
41	56	Meningococcal ACWY Immunization	Needs to Be Completed	Male	1		SC/SB+	Public
41	56	Meningococcal B Immunization	Needs to Be Completed	Male	1		SC/SB+	Public
41	56	Pain Assessment	Needs to Be Completed	Male	1		SC/SB+	Public
41	56	Prostate Specific Antigen (PSA) Screening	Needs to Be Completed	Male	1		SC/SB+	Public
41	56	Urine Protein Screening	Needs to Be Completed	Male	1		SC/SB+	Public
41	56	Wellness Visit	Needs to Be Completed	Male	1		SC/SB+	Public
41	56	Zoster Immunization	Needs to Be Completed	Male	1		SC/SB+	Public
42	42	COVID-19 Immunization	Needs to Be Completed	Female	1		SC/SB+	Private
42	42	Cervical Cancer Screening	Up to Date	Female	1		SC/SB+	Private
42	42	DEPRESSION SCREENING	Up to Date	Female	1		SC/SB+	Private
42	42	Diphtheria, Tetanus, and Pertussis Immunization	Up to Date	Female	1		SC/SB+	Private
42	42	Eye Exam	Up to Date	Female	1		SC/SB+	Private
42	42	HIV Screening	Up to Date	Female	1		SC/SB+	Private
42	42	Hepatitis B Immunization	Needs to Be Completed	Female	1		SC/SB+	Private
42	42	Hepatitis C Screening	Up to Date	Female	1		SC/SB+	Private
42	42	Hib Immunization	Needs to Be Completed	Female	1		SC/SB+	Private
42	42	Influenza Immunization	Up to Date	Female	1		SC/SB+	Private
42	42	Lipid Panel	Up to Date	Female	1		SC/SB+	Private
42	42	Meningococcal ACWY Immunization	Needs to Be Completed	Female	1		SC/SB+	Private
42	42	Meningococcal B Immunization	Needs to Be Completed	Female	1		SC/SB+	Private
42	42	Pain Assessment	Needs to Be Completed	Female	1		SC/SB+	Private
42	42	Pneumococcal Immunization	Up to Date	Female	1		SC/SB+	Private
42	42	Urine Protein Screening	Up to Date	Female	1		SC/SB+	Private
42	42	Wellness Visit	Needs to Be Completed	Female	1		SC/SB+	Private
42	42	Zoster Immunization	Up to Date	Female	1		SC/SB+	Private
43	32	COVID-19 Immunization	Needs to Be Completed	Female	1		SS/SB0	Private
43	32	Cervical Cancer Screening	Needs to Be Completed	Female	1		SS/SB0	Private
43	32	DEPRESSION SCREENING	Needs to Be Completed	Female	1		SS/SB0	Private
43	32	Diphtheria, Tetanus, and Pertussis Immunization	Up to Date	Female	1		SS/SB0	Private
43	32	Eye Exam	Needs to Be Completed	Female	1		SS/SB0	Private
43	32	HIV Screening	Needs to Be Completed	Female	1		SS/SB0	Private
43	32	HPV Immunization	Needs to Be Completed	Female	1		SS/SB0	Private
43	32	Hepatitis B Immunization	Up to Date	Female	1		SS/SB0	Private
43	32	Hepatitis C Screening	Up to Date	Female	1		SS/SB0	Private
43	32	Hib Immunization	Up to Date	Female	1		SS/SB0	Private
43	32	Influenza Immunization	Up to Date	Female	1		SS/SB0	Private
43	32	Meningococcal ACWY Immunization	Needs to Be Completed	Female	1		SS/SB0	Private
43	32	Meningococcal B Immunization	Needs to Be Completed	Female	1		SS/SB0	Private
43	32	Pain Assessment	Needs to Be Completed	Female	1		SS/SB0	Private
43	32	Pneumococcal Immunization	Up to Date	Female	1		SS/SB0	Private
43	32	Urine Protein Screening	Needs to Be Completed	Female	1		SS/SB0	Private
43	32	Zoster Immunization	Up to Date	Female	1		SS/SB0	Private
44	57	COVID-19 Immunization	Needs to Be Completed	Male	1		SC/SB+	Private
44	57	Colorectal Cancer Screening	Up to Date	Male	1		SC/SB+	Private
44	57	DEPRESSION SCREENING	Up to Date	Male	1		SC/SB+	Private
44	57	Diphtheria, Tetanus, and Pertussis Immunization	Up to Date	Male	1		SC/SB+	Private
44	57	ENDOSCOPY	Up to Date	Male	1		SC/SB+	Private
44	57	Eye Exam	Up to Date	Male	1		SC/SB+	Private
44	57	HIV Screening	Up to Date	Male	1		SC/SB+	Private
44	57	Hepatitis C Screening	Up to Date	Male	1		SC/SB+	Private
44	57	Hib Immunization	Up to Date	Male	1		SC/SB+	Private
44	57	Influenza Immunization	Up to Date	Male	1		SC/SB+	Private
44	57	Lipid Panel	Up to Date	Male	1		SC/SB+	Private
44	57	Meningococcal ACWY Immunization	Up to Date	Male	1		SC/SB+	Private
44	57	Meningococcal B Immunization	Needs to Be Completed	Male	1		SC/SB+	Private
44	57	POTASSIUM	Up to Date	Male	1		SC/SB+	Private
44	57	Pain Assessment	Needs to Be Completed	Male	1		SC/SB+	Private
44	57	Prostate Specific Antigen (PSA) Screening	Up to Date	Male	1		SC/SB+	Private
44	57	Urine Protein Screening	Up to Date	Male	1		SC/SB+	Private
44	57	Wellness Visit	Up to Date	Male	1		SC/SB+	Private
44	57	Zoster Immunization	Up to Date	Male	1		SC/SB+	Private
45	44	COVID-19 Immunization	Needs to Be Completed	Female	1		SC/SB+	Public
45	44	Cervical Cancer Screening	Up to Date	Female	1		SC/SB+	Public
45	44	DEPRESSION SCREENING	Up to Date	Female	1		SC/SB+	Public
45	44	Diphtheria, Tetanus, and Pertussis Immunization	Up to Date	Female	1		SC/SB+	Public
45	44	Eye Exam	Needs to Be Completed	Female	1		SC/SB+	Public
45	44	HIV Screening	Up to Date	Female	1		SC/SB+	Public
45	44	HPV Immunization	Up to Date	Female	1		SC/SB+	Public
45	44	Hepatitis C Screening	Up to Date	Female	1		SC/SB+	Public
45	44	Hib Immunization	Needs to Be Completed	Female	1		SC/SB+	Public
45	44	Influenza Immunization	Up to Date	Female	1		SC/SB+	Public
45	44	Lipid Panel	Up to Date	Female	1		SC/SB+	Public
45	44	Mammography	Needs to Be Completed	Female	1		SC/SB+	Public
45	44	Meningococcal ACWY Immunization	Needs to Be Completed	Female	1		SC/SB+	Public
45	44	Meningococcal B Immunization	Needs to Be Completed	Female	1		SC/SB+	Public
45	44	Pain Assessment	Needs to Be Completed	Female	1		SC/SB+	Public
45	44	Pneumococcal Immunization	Needs to Be Completed	Female	1		SC/SB+	Public
45	44	Urine Protein Screening	Up to Date	Female	1		SC/SB+	Public
45	44	Wellness Visit	Up to Date	Female	1		SC/SB+	Public
45	44	Zoster Immunization	Needs to Be Completed	Female	1		SC/SB+	Public
46	29	COVID-19 Immunization	Needs to Be Completed	Male	1		SS/SB0	Private
46	29	DEPRESSION SCREENING	Up to Date	Male	1		SS/SB0	Private
46	29	Diabetic Foot Exam	Needs to Be Completed	Male	1		SS/SB0	Private
46	29	Diphtheria, Tetanus, and Pertussis Immunization	Up to Date	Male	1		SS/SB0	Private
46	29	Eye Exam	Up to Date	Male	1		SS/SB0	Private
46	29	HIV Screening	Up to Date	Male	1		SS/SB0	Private
46	29	Hemoglobin A1C Measurement	Needs to Be Completed	Male	1		SS/SB0	Private
46	29	Hepatitis C Screening	Needs to Be Completed	Male	1		SS/SB0	Private
46	29	Hib Immunization	Up to Date	Male	1		SS/SB0	Private
46	29	Influenza Immunization	Needs to Be Completed	Male	1		SS/SB0	Private
46	29	Lipid Panel	Up to Date	Male	1		SS/SB0	Private
46	29	Meningococcal ACWY Immunization	Needs to Be Completed	Male	1		SS/SB0	Private
46	29	Meningococcal B Immunization	Needs to Be Completed	Male	1		SS/SB0	Private
46	29	Pain Assessment	Needs to Be Completed	Male	1		SS/SB0	Private
46	29	Pneumococcal Immunization	Up to Date	Male	1		SS/SB0	Private
46	29	Urine Protein Screening	Up to Date	Male	1		SS/SB0	Private
46	29	Zoster Immunization	Up to Date	Male	1		SS/SB0	Private
47	48	COVID-19 Immunization	Needs to Be Completed	Female	1		SS/SB0	Public
47	48	Colorectal Cancer Screening	Needs to Be Completed	Female	1		SS/SB0	Public
47	48	DEPRESSION SCREENING	Up to Date	Female	1		SS/SB0	Public
47	48	Diphtheria, Tetanus, and Pertussis Immunization	Up to Date	Female	1		SS/SB0	Public
47	48	Eye Exam	Up to Date	Female	1		SS/SB0	Public
47	48	HIV Screening	Up to Date	Female	1		SS/SB0	Public
47	48	Hepatitis C Screening	Up to Date	Female	1		SS/SB0	Public
47	48	Influenza Immunization	Needs to Be Completed	Female	1		SS/SB0	Public
47	48	Lipid Panel	Up to Date	Female	1		SS/SB0	Public
47	48	Mammography	Needs to Be Completed	Female	1		SS/SB0	Public
47	48	Meningococcal ACWY Immunization	Needs to Be Completed	Female	1		SS/SB0	Public
47	48	Meningococcal B Immunization	Needs to Be Completed	Female	1		SS/SB0	Public
47	48	Pain Assessment	Needs to Be Completed	Female	1		SS/SB0	Public
47	48	Pneumococcal Immunization	Up to Date	Female	1		SS/SB0	Public
47	48	Urine Protein Screening	Up to Date	Female	1		SS/SB0	Public
47	48	Wellness Visit	Needs to Be Completed	Female	1		SS/SB0	Public
47	48	Zoster Immunization	Needs to Be Completed	Female	1		SS/SB0	Public
48	27	COVID-19 Immunization	Needs to Be Completed	Female	1		SS/SB0	Public
48	27	Cervical Cancer Screening	Needs to Be Completed	Female	1		SS/SB0	Public
48	27	DEPRESSION SCREENING	Up to Date	Female	1		SS/SB0	Public
48	27	Diphtheria, Tetanus, and Pertussis Immunization	Needs to Be Completed	Female	1		SS/SB0	Public
48	27	Eye Exam	Needs to Be Completed	Female	1		SS/SB0	Public
48	27	HIV Screening	Needs to Be Completed	Female	1		SS/SB0	Public
48	27	Hepatitis C Screening	Up to Date	Female	1		SS/SB0	Public
48	27	Influenza Immunization	Needs to Be Completed	Female	1		SS/SB0	Public
48	27	Meningococcal ACWY Immunization	Up to Date	Female	1		SS/SB0	Public
48	27	Meningococcal B Immunization	Needs to Be Completed	Female	1		SS/SB0	Public
48	27	Pain Assessment	Needs to Be Completed	Female	1		SS/SB0	Public
48	27	Pneumococcal Immunization	Needs to Be Completed	Female	1		SS/SB0	Public
48	27	Urine Protein Screening	Needs to Be Completed	Female	1		SS/SB0	Public
49	56	COVID-19 Immunization	Needs to Be Completed	Female	1		SC/SB+	Public
49	56	Colorectal Cancer Screening	Needs to Be Completed	Female	1		SC/SB+	Public
49	56	DEPRESSION SCREENING	Up to Date	Female	1		SC/SB+	Public
49	56	Diphtheria, Tetanus, and Pertussis Immunization	Up to Date	Female	1		SC/SB+	Public
49	56	Eye Exam	Needs to Be Completed	Female	1		SC/SB+	Public
49	56	HIV Screening	Up to Date	Female	1		SC/SB+	Public
49	56	Hepatitis C Screening	Up to Date	Female	1		SC/SB+	Public
49	56	Influenza Immunization	Up to Date	Female	1		SC/SB+	Public
49	56	Lipid Panel	Up to Date	Female	1		SC/SB+	Public
49	56	Mammography	Needs to Be Completed	Female	1		SC/SB+	Public
49	56	Meningococcal ACWY Immunization	Up to Date	Female	1		SC/SB+	Public
49	56	Meningococcal B Immunization	Needs to Be Completed	Female	1		SC/SB+	Public
49	56	Pain Assessment	Needs to Be Completed	Female	1		SC/SB+	Public
49	56	Urine Protein Screening	Up to Date	Female	1		SC/SB+	Public
49	56	Wellness Visit	Needs to Be Completed	Female	1		SC/SB+	Public
49	56	Zoster Immunization	Up to Date	Female	1		SC/SB+	Public
50	44	COVID-19 Immunization	Needs to Be Completed	Female	1		SC/SB+	Public
50	44	Cervical Cancer Screening	Needs to Be Completed	Female	1		SC/SB+	Public
50	44	Diphtheria, Tetanus, and Pertussis Immunization	Needs to Be Completed	Female	1		SC/SB+	Public
50	44	HIV Screening	Up to Date	Female	1		SC/SB+	Public
50	44	Hepatitis C Screening	Needs to Be Completed	Female	1		SC/SB+	Public
50	44	Influenza Immunization	Up to Date	Female	1		SC/SB+	Public
50	44	Lipid Panel	Needs to Be Completed	Female	1		SC/SB+	Public
50	44	Mammography	Needs to Be Completed	Female	1		SC/SB+	Public
50	44	Pneumococcal Immunization	Needs to Be Completed	Female	1		SC/SB+	Public
51	41	Diphtheria, Tetanus, and Pertussis Immunization	Needs to Be Completed	Male	1		SS/SB0	Public
51	41	HIV Screening	Up to Date	Male	1		SS/SB0	Public
51	41	Hepatitis C Screening	Up to Date	Male	1		SS/SB0	Public
51	41	Influenza Immunization	Needs to Be Completed	Male	1		SS/SB0	Public
51	41	Lipid Panel	Needs to Be Completed	Male	1		SS/SB0	Public
51	41	POTASSIUM	Up to Date	Male	1		SS/SB0	Public
52	41	COVID-19 Immunization	Up to Date	Male	1		SC/SB+	Private
52	41	DEPRESSION SCREENING	Up to Date	Male	1		SC/SB+	Private
52	41	Diphtheria, Tetanus, and Pertussis Immunization	Needs to Be Completed	Male	1		SC/SB+	Private
52	41	Eye Exam	Up to Date	Male	1		SC/SB+	Private
52	41	HIV Screening	Needs to Be Completed	Male	1		SC/SB+	Private
52	41	Hepatitis B Immunization	Needs to Be Completed	Male	1		SC/SB+	Private
52	41	Hepatitis C Screening	Needs to Be Completed	Male	1		SC/SB+	Private
52	41	Hib Immunization	Needs to Be Completed	Male	1		SC/SB+	Private
52	41	Influenza Immunization	Up to Date	Male	1		SC/SB+	Private
52	41	Lipid Panel	Up to Date	Male	1		SC/SB+	Private
52	41	Meningococcal ACWY Immunization	Up to Date	Male	1		SC/SB+	Private
52	41	Meningococcal B Immunization	Needs to Be Completed	Male	1		SC/SB+	Private
52	41	Pain Assessment	Needs to Be Completed	Male	1		SC/SB+	Private
52	41	Pneumococcal Immunization	Up to Date	Male	1		SC/SB+	Private
52	41	Urine Protein Screening	Up to Date	Male	1		SC/SB+	Private
52	41	Wellness Visit	Needs to Be Completed	Male	1		SC/SB+	Private
52	41	Zoster Immunization	Up to Date	Male	1		SC/SB+	Private
53	34	COVID-19 Immunization	Needs to Be Completed	Female	1		SS/SB0	Public
53	34	Cervical Cancer Screening	Up to Date	Female	1		SS/SB0	Public
53	34	DEPRESSION SCREENING	Up to Date	Female	1		SS/SB0	Public
53	34	Diphtheria, Tetanus, and Pertussis Immunization	Up to Date	Female	1		SS/SB0	Public
53	34	Eye Exam	Needs to Be Completed	Female	1		SS/SB0	Public
53	34	HIV Screening	Up to Date	Female	1		SS/SB0	Public
53	34	HPV Immunization	Up to Date	Female	1		SS/SB0	Public
53	34	Hepatitis C Screening	Up to Date	Female	1		SS/SB0	Public
53	34	Hib Immunization	Up to Date	Female	1		SS/SB0	Public
53	34	Influenza Immunization	Up to Date	Female	1		SS/SB0	Public
53	34	Meningococcal ACWY Immunization	Up to Date	Female	1		SS/SB0	Public
53	34	Meningococcal B Immunization	Needs to Be Completed	Female	1		SS/SB0	Public
53	34	Pain Assessment	Needs to Be Completed	Female	1		SS/SB0	Public
53	34	Pneumococcal Immunization	Up to Date	Female	1		SS/SB0	Public
53	34	Urine Protein Screening	Needs to Be Completed	Female	1		SS/SB0	Public
53	34	Wellness Visit	Needs to Be Completed	Female	1		SS/SB0	Public
53	34	Zoster Immunization	Up to Date	Female	1		SS/SB0	Public
54	28	COVID-19 Immunization	Needs to Be Completed	Male	1		SC/SB+	Private
54	28	DEPRESSION SCREENING	Up to Date	Male	1		SC/SB+	Private
54	28	Diphtheria, Tetanus, and Pertussis Immunization	Up to Date	Male	1		SC/SB+	Private
54	28	Eye Exam	Up to Date	Male	1		SC/SB+	Private
54	28	HIV Screening	Up to Date	Male	1		SC/SB+	Private
54	28	HPV Immunization	Needs to Be Completed	Male	1		SC/SB+	Private
54	28	Hepatitis B Immunization	Up to Date	Male	1		SC/SB+	Private
54	28	Hepatitis C Screening	Up to Date	Male	1		SC/SB+	Private
54	28	Hib Immunization	Up to Date	Male	1		SC/SB+	Private
54	28	Influenza Immunization	Up to Date	Male	1		SC/SB+	Private
54	28	Meningococcal ACWY Immunization	Needs to Be Completed	Male	1		SC/SB+	Private
54	28	Meningococcal B Immunization	Needs to Be Completed	Male	1		SC/SB+	Private
54	28	Pain Assessment	Needs to Be Completed	Male	1		SC/SB+	Private
54	28	Pneumococcal Immunization	Up to Date	Male	1		SC/SB+	Private
54	28	Urine Protein Screening	Up to Date	Male	1		SC/SB+	Private
54	28	Wellness Visit	Needs to Be Completed	Male	1		SC/SB+	Private
54	28	Zoster Immunization	Up to Date	Male	1		SC/SB+	Private
55	64	COVID-19 Immunization	Needs to Be Completed	Male	1		SC/SB+	Public
55	64	Colorectal Cancer Screening	Up to Date	Male	1		SC/SB+	Public
55	64	DEPRESSION SCREENING	Up to Date	Male	1		SC/SB+	Public
55	64	Diphtheria, Tetanus, and Pertussis Immunization	Needs to Be Completed	Male	1		SC/SB+	Public
55	64	Eye Exam	Needs to Be Completed	Male	1		SC/SB+	Public
55	64	HIV Screening	Up to Date	Male	1		SC/SB+	Public
55	64	Hepatitis C Screening	Up to Date	Male	1		SC/SB+	Public
55	64	Hib Immunization	Needs to Be Completed	Male	1		SC/SB+	Public
55	64	Influenza Immunization	Up to Date	Male	1		SC/SB+	Public
55	64	Lipid Panel	Up to Date	Male	1		SC/SB+	Public
55	64	Meningococcal ACWY Immunization	Up to Date	Male	1		SC/SB+	Public
55	64	Meningococcal B Immunization	Needs to Be Completed	Male	1		SC/SB+	Public
55	64	Pain Assessment	Needs to Be Completed	Male	1		SC/SB+	Public
55	64	Prostate Specific Antigen (PSA) Screening	Needs to Be Completed	Male	1		SC/SB+	Public
55	64	RSV Immunization	Needs to Be Completed	Male	1		SC/SB+	Public
55	64	Urine Protein Screening	Up to Date	Male	1		SC/SB+	Public
55	64	Wellness Visit	Needs to Be Completed	Male	1		SC/SB+	Public
55	64	Zoster Immunization	Up to Date	Male	1		SC/SB+	Public
56	37	COVID-19 Immunization	Needs to Be Completed	Male	1		SS/SB0	Public
56	37	DEPRESSION SCREENING	Up to Date	Male	1		SS/SB0	Public
56	37	Diphtheria, Tetanus, and Pertussis Immunization	Needs to Be Completed	Male	1		SS/SB0	Public
56	37	Eye Exam	Needs to Be Completed	Male	1		SS/SB0	Public
56	37	HIV Screening	Up to Date	Male	1		SS/SB0	Public
56	37	Hepatitis C Screening	Up to Date	Male	1		SS/SB0	Public
56	37	Hib Immunization	Up to Date	Male	1		SS/SB0	Public
56	37	Meningococcal ACWY Immunization	Up to Date	Male	1		SS/SB0	Public
56	37	Meningococcal B Immunization	Needs to Be Completed	Male	1		SS/SB0	Public
56	37	Pain Assessment	Up to Date	Male	1		SS/SB0	Public
56	37	Pneumococcal Immunization	Up to Date	Male	1		SS/SB0	Public
56	37	Urine Protein Screening	Needs to Be Completed	Male	1		SS/SB0	Public
56	37	Wellness Visit	Needs to Be Completed	Male	1		SS/SB0	Public
56	37	Zoster Immunization	Up to Date	Male	1		SS/SB0	Public
57	56	COVID-19 Immunization	Needs to Be Completed	Male	1		SS/SB0	Private
57	56	DEPRESSION SCREENING	Up to Date	Male	1		SS/SB0	Private
57	56	Diphtheria, Tetanus, and Pertussis Immunization	Up to Date	Male	1		SS/SB0	Private
57	56	Eye Exam	Needs to Be Completed	Male	1		SS/SB0	Private
57	56	HIV Screening	Needs to Be Completed	Male	1		SS/SB0	Private
57	56	Hepatitis B Immunization	Needs to Be Completed	Male	1		SS/SB0	Private
57	56	Hepatitis C Screening	Needs to Be Completed	Male	1		SS/SB0	Private
57	56	Hib Immunization	Needs to Be Completed	Male	1		SS/SB0	Private
57	56	Influenza Immunization	Up to Date	Male	1		SS/SB0	Private
57	56	Lipid Panel	Up to Date	Male	1		SS/SB0	Private
57	56	Meningococcal ACWY Immunization	Needs to Be Completed	Male	1		SS/SB0	Private
57	56	Meningococcal B Immunization	Needs to Be Completed	Male	1		SS/SB0	Private
57	56	Pain Assessment	Needs to Be Completed	Male	1		SS/SB0	Private
57	56	Prostate Specific Antigen (PSA) Screening	Up to Date	Male	1		SS/SB0	Private
57	56	Urine Protein Screening	Up to Date	Male	1		SS/SB0	Private
57	56	Zoster Immunization	Needs to Be Completed	Male	1		SS/SB0	Private
58	31	COVID-19 Immunization	Needs to Be Completed	Male	1		SS/SB0	Public
58	31	DEPRESSION SCREENING	Up to Date	Male	1		SS/SB0	Public
58	31	Diphtheria, Tetanus, and Pertussis Immunization	Up to Date	Male	1		SS/SB0	Public
58	31	Eye Exam	Up to Date	Male	1		SS/SB0	Public
58	31	HIV Screening	Up to Date	Male	1		SS/SB0	Public
58	31	Hepatitis C Screening	Up to Date	Male	1		SS/SB0	Public
58	31	Hib Immunization	Needs to Be Completed	Male	1		SS/SB0	Public
58	31	Influenza Immunization	Up to Date	Male	1		SS/SB0	Public
58	31	Meningococcal ACWY Immunization	Up to Date	Male	1		SS/SB0	Public
58	31	Meningococcal B Immunization	Needs to Be Completed	Male	1		SS/SB0	Public
58	31	Pain Assessment	Needs to Be Completed	Male	1		SS/SB0	Public
58	31	Pneumococcal Immunization	Up to Date	Male	1		SS/SB0	Public
58	31	Urine Protein Screening	Up to Date	Male	1		SS/SB0	Public
58	31	Wellness Visit	Needs to Be Completed	Male	1		SS/SB0	Public
58	31	Zoster Immunization	Needs to Be Completed	Male	1		SS/SB0	Public
59	31	COVID-19 Immunization	Needs to Be Completed	Male	1		SC/SB+	Public
59	31	Diphtheria, Tetanus, and Pertussis Immunization	Up to Date	Male	1		SC/SB+	Public
59	31	HIV Screening	Up to Date	Male	1		SC/SB+	Public
59	31	Hepatitis C Screening	Up to Date	Male	1		SC/SB+	Public
59	31	Influenza Immunization	Needs to Be Completed	Male	1		SC/SB+	Public
60	31	COVID-19 Immunization	Needs to Be Completed	Male	0		SC/SB+	Public
60	31	DEPRESSION SCREENING	Up to Date	Male	0		SC/SB+	Public
60	31	Diphtheria, Tetanus, and Pertussis Immunization	Up to Date	Male	0		SC/SB+	Public
60	31	Eye Exam	Needs to Be Completed	Male	0		SC/SB+	Public
60	31	HIV Screening	Up to Date	Male	0		SC/SB+	Public
60	31	Hepatitis C Screening	Up to Date	Male	0		SC/SB+	Public
60	31	Hib Immunization	Up to Date	Male	0		SC/SB+	Public
60	31	Influenza Immunization	Up to Date	Male	0		SC/SB+	Public
60	31	Meningococcal ACWY Immunization	Up to Date	Male	0		SC/SB+	Public
60	31	Meningococcal B Immunization	Needs to Be Completed	Male	0		SC/SB+	Public
60	31	Pain Assessment	Needs to Be Completed	Male	0		SC/SB+	Public
60	31	Pneumococcal Immunization	Up to Date	Male	0		SC/SB+	Public
60	31	Urine Protein Screening	Up to Date	Male	0		SC/SB+	Public
60	31	Wellness Visit	Up to Date	Male	0		SC/SB+	Public
60	31	Zoster Immunization	Up to Date	Male	0		SC/SB+	Public
61	42	COVID-19 Immunization	Needs to Be Completed	Female	1	0	SS/SB0	Public
61	42	Cervical Cancer Screening	Needs to Be Completed	Female	1	0	SS/SB0	Public
61	42	DEPRESSION SCREENING	Up to Date	Female	1	0	SS/SB0	Public
61	42	Diphtheria, Tetanus, and Pertussis Immunization	Up to Date	Female	1	0	SS/SB0	Public
61	42	Eye Exam	Needs to Be Completed	Female	1	0	SS/SB0	Public
61	42	HIV Screening	Up to Date	Female	1	0	SS/SB0	Public
61	42	Hepatitis B Immunization	Up to Date	Female	1	0	SS/SB0	Public
61	42	Hepatitis C Screening	Up to Date	Female	1	0	SS/SB0	Public
61	42	Hib Immunization	Needs to Be Completed	Female	1	0	SS/SB0	Public
61	42	Influenza Immunization	Needs to Be Completed	Female	1	0	SS/SB0	Public
61	42	Lipid Panel	Needs to Be Completed	Female	1	0	SS/SB0	Public
61	42	Mammography	Needs to Be Completed	Female	1	0	SS/SB0	Public
61	42	Meningococcal ACWY Immunization	Up to Date	Female	1	0	SS/SB0	Public
61	42	Meningococcal B Immunization	Needs to Be Completed	Female	1	0	SS/SB0	Public
61	42	Pain Assessment	Needs to Be Completed	Female	1	0	SS/SB0	Public
61	42	Pneumococcal Immunization	Up to Date	Female	1	0	SS/SB0	Public
61	42	Urine Protein Screening	Needs to Be Completed	Female	1	0	SS/SB0	Public
61	42	Zoster Immunization	Up to Date	Female	1	0	SS/SB0	Public
62	44	COVID-19 Immunization	Needs to Be Completed	Female	1		SS/SB0	Private
62	44	DEPRESSION SCREENING	Up to Date	Female	1		SS/SB0	Private
62	44	Diphtheria, Tetanus, and Pertussis Immunization	Up to Date	Female	1		SS/SB0	Private
62	44	Eye Exam	Needs to Be Completed	Female	1		SS/SB0	Private
62	44	HIV Screening	Up to Date	Female	1		SS/SB0	Private
62	44	Hepatitis C Screening	Up to Date	Female	1		SS/SB0	Private
62	44	Hib Immunization	Needs to Be Completed	Female	1		SS/SB0	Private
62	44	Influenza Immunization	Up to Date	Female	1		SS/SB0	Private
62	44	Lipid Panel	Up to Date	Female	1		SS/SB0	Private
62	44	Mammography	Up to Date	Female	1		SS/SB0	Private
62	44	Meningococcal ACWY Immunization	Up to Date	Female	1		SS/SB0	Private
62	44	Meningococcal B Immunization	Needs to Be Completed	Female	1		SS/SB0	Private
62	44	Pain Assessment	Needs to Be Completed	Female	1		SS/SB0	Private
62	44	Pneumococcal Immunization	Up to Date	Female	1		SS/SB0	Private
62	44	Urine Protein Screening	Up to Date	Female	1		SS/SB0	Private
62	44	Wellness Visit	Needs to Be Completed	Female	1		SS/SB0	Private
62	44	Zoster Immunization	Up to Date	Female	1		SS/SB0	Private
63	32	COVID-19 Immunization	Needs to Be Completed	Female	1		Other	Public
63	32	Cervical Cancer Screening	Needs to Be Completed	Female	1		Other	Public
63	32	DEPRESSION SCREENING	Up to Date	Female	1		Other	Public
63	32	Diphtheria, Tetanus, and Pertussis Immunization	Up to Date	Female	1		Other	Public
63	32	Eye Exam	Up to Date	Female	1		Other	Public
63	32	HIV Screening	Up to Date	Female	1		Other	Public
63	32	Hepatitis B Immunization	Needs to Be Completed	Female	1		Other	Public
63	32	Hepatitis C Screening	Up to Date	Female	1		Other	Public
63	32	Hib Immunization	Needs to Be Completed	Female	1		Other	Public
63	32	Influenza Immunization	Up to Date	Female	1		Other	Public
63	32	Meningococcal ACWY Immunization	Needs to Be Completed	Female	1		Other	Public
63	32	Meningococcal B Immunization	Needs to Be Completed	Female	1		Other	Public
63	32	Pain Assessment	Needs to Be Completed	Female	1		Other	Public
63	32	Pneumococcal Immunization	Up to Date	Female	1		Other	Public
63	32	Urine Protein Screening	Up to Date	Female	1		Other	Public
63	32	Wellness Visit	Needs to Be Completed	Female	1		Other	Public
63	32	Zoster Immunization	Up to Date	Female	1		Other	Public
64	43	COVID-19 Immunization	Up to Date	Female	1		SS/SB0	Public
64	43	Cervical Cancer Screening	Up to Date	Female	1		SS/SB0	Public
64	43	DEPRESSION SCREENING	Up to Date	Female	1		SS/SB0	Public
64	43	Diphtheria, Tetanus, and Pertussis Immunization	Up to Date	Female	1		SS/SB0	Public
64	43	Eye Exam	Up to Date	Female	1		SS/SB0	Public
64	43	HIV Screening	Up to Date	Female	1		SS/SB0	Public
64	43	Hepatitis C Screening	Up to Date	Female	1		SS/SB0	Public
64	43	Influenza Immunization	Up to Date	Female	1		SS/SB0	Public
64	43	Lipid Panel	Up to Date	Female	1		SS/SB0	Public
64	43	Mammography	Up to Date	Female	1		SS/SB0	Public
64	43	Meningococcal ACWY Immunization	Up to Date	Female	1		SS/SB0	Public
64	43	Meningococcal B Immunization	Needs to Be Completed	Female	1		SS/SB0	Public
64	43	Pain Assessment	Needs to Be Completed	Female	1		SS/SB0	Public
64	43	Pneumococcal Immunization	Up to Date	Female	1		SS/SB0	Public
64	43	Urine Protein Screening	Up to Date	Female	1		SS/SB0	Public
64	43	Wellness Visit	Up to Date	Female	1		SS/SB0	Public
64	43	Zoster Immunization	Needs to Be Completed	Female	1		SS/SB0	Public
65	47	COVID-19 Immunization	Needs to Be Completed	Male	1		SC/SB+	Private
65	47	Colorectal Cancer Screening	Up to Date	Male	1		SC/SB+	Private
65	47	DEPRESSION SCREENING	Up to Date	Male	1		SC/SB+	Private
65	47	Diphtheria, Tetanus, and Pertussis Immunization	Up to Date	Male	1		SC/SB+	Private
65	47	Eye Exam	Needs to Be Completed	Male	1		SC/SB+	Private
65	47	HIV Screening	Up to Date	Male	1		SC/SB+	Private
65	47	Hepatitis C Screening	Up to Date	Male	1		SC/SB+	Private
65	47	Hib Immunization	Needs to Be Completed	Male	1		SC/SB+	Private
65	47	Influenza Immunization	Up to Date	Male	1		SC/SB+	Private
65	47	Lipid Panel	Up to Date	Male	1		SC/SB+	Private
65	47	Meningococcal ACWY Immunization	Up to Date	Male	1		SC/SB+	Private
65	47	Meningococcal B Immunization	Needs to Be Completed	Male	1		SC/SB+	Private
65	47	Pain Assessment	Needs to Be Completed	Male	1		SC/SB+	Private
65	47	Pneumococcal Immunization	Up to Date	Male	1		SC/SB+	Private
65	47	Urine Protein Screening	Up to Date	Male	1		SC/SB+	Private
65	47	Wellness Visit	Up to Date	Male	1		SC/SB+	Private
65	47	Zoster Immunization	Up to Date	Male	1		SC/SB+	Private
66	26	Diphtheria, Tetanus, and Pertussis Immunization	Up to Date	Male	1		SS/SB0	Private
66	26	HIV Screening	Up to Date	Male	1		SS/SB0	Private
66	26	HPV Immunization	Needs to Be Completed	Male	1		SS/SB0	Private
66	26	Influenza Immunization	Up to Date	Male	1		SS/SB0	Private
67	46	COVID-19 Immunization	Needs to Be Completed	Male	0		SS/SB0	Public
67	46	Colorectal Cancer Screening	Up to Date	Male	0		SS/SB0	Public
67	46	DEPRESSION SCREENING	Up to Date	Male	0		SS/SB0	Public
67	46	Diphtheria, Tetanus, and Pertussis Immunization	Needs to Be Completed	Male	0		SS/SB0	Public
67	46	Eye Exam	Needs to Be Completed	Male	0		SS/SB0	Public
67	46	HIV Screening	Up to Date	Male	0		SS/SB0	Public
67	46	Hepatitis B Immunization	Needs to Be Completed	Male	0		SS/SB0	Public
67	46	Hepatitis C Screening	Up to Date	Male	0		SS/SB0	Public
67	46	Hib Immunization	Needs to Be Completed	Male	0		SS/SB0	Public
67	46	Influenza Immunization	Up to Date	Male	0		SS/SB0	Public
67	46	Lipid Panel	Up to Date	Male	0		SS/SB0	Public
67	46	Meningococcal ACWY Immunization	Needs to Be Completed	Male	0		SS/SB0	Public
67	46	Meningococcal B Immunization	Needs to Be Completed	Male	0		SS/SB0	Public
67	46	Pain Assessment	Needs to Be Completed	Male	0		SS/SB0	Public
67	46	Pneumococcal Immunization	Needs to Be Completed	Male	0		SS/SB0	Public
67	46	Urine Protein Screening	Needs to Be Completed	Male	0		SS/SB0	Public
67	46	Wellness Visit	Up to Date	Male	0		SS/SB0	Public
67	46	Zoster Immunization	Up to Date	Male	0		SS/SB0	Public
68	39	COVID-19 Immunization	Up to Date	Male	1		SS/SB0	Public
68	39	DEPRESSION SCREENING	Up to Date	Male	1		SS/SB0	Public
68	39	Diphtheria, Tetanus, and Pertussis Immunization	Up to Date	Male	1		SS/SB0	Public
68	39	Eye Exam	Needs to Be Completed	Male	1		SS/SB0	Public
68	39	HIV Screening	Up to Date	Male	1		SS/SB0	Public
68	39	HPV Immunization	Needs to Be Completed	Male	1		SS/SB0	Public
68	39	Hepatitis C Screening	Up to Date	Male	1		SS/SB0	Public
68	39	Hib Immunization	Up to Date	Male	1		SS/SB0	Public
68	39	Influenza Immunization	Up to Date	Male	1		SS/SB0	Public
68	39	Meningococcal ACWY Immunization	Needs to Be Completed	Male	1		SS/SB0	Public
68	39	Meningococcal B Immunization	Needs to Be Completed	Male	1		SS/SB0	Public
68	39	Pain Assessment	Needs to Be Completed	Male	1		SS/SB0	Public
68	39	Pneumococcal Immunization	Needs to Be Completed	Male	1		SS/SB0	Public
68	39	Urine Protein Screening	Up to Date	Male	1		SS/SB0	Public
68	39	Zoster Immunization	Up to Date	Male	1		SS/SB0	Public
69	42	COVID-19 Immunization	Needs to Be Completed	Male	1	1	SS/SB0	Public
69	42	DEPRESSION SCREENING	Up to Date	Male	1	1	SS/SB0	Public
69	42	Diphtheria, Tetanus, and Pertussis Immunization	Up to Date	Male	1	1	SS/SB0	Public
69	42	Eye Exam	Up to Date	Male	1	1	SS/SB0	Public
69	42	HIV Screening	Up to Date	Male	1	1	SS/SB0	Public
69	42	Hepatitis C Screening	Up to Date	Male	1	1	SS/SB0	Public
69	42	Hib Immunization	Needs to Be Completed	Male	1	1	SS/SB0	Public
69	42	Influenza Immunization	Up to Date	Male	1	1	SS/SB0	Public
69	42	Lipid Panel	Up to Date	Male	1	1	SS/SB0	Public
69	42	Meningococcal ACWY Immunization	Up to Date	Male	1	1	SS/SB0	Public
69	42	Meningococcal B Immunization	Needs to Be Completed	Male	1	1	SS/SB0	Public
69	42	POTASSIUM	Up to Date	Male	1	1	SS/SB0	Public
69	42	Pain Assessment	Needs to Be Completed	Male	1	1	SS/SB0	Public
69	42	Pneumococcal Immunization	Up to Date	Male	1	1	SS/SB0	Public
69	42	Urine Protein Screening	Up to Date	Male	1	1	SS/SB0	Public
69	42	Wellness Visit	Needs to Be Completed	Male	1	1	SS/SB0	Public
69	42	Zoster Immunization	Up to Date	Male	1	1	SS/SB0	Public
70	41	COVID-19 Immunization	Needs to Be Completed	Female	1		SS/SB0	Public
70	41	Cervical Cancer Screening	Needs to Be Completed	Female	1		SS/SB0	Public
70	41	DEPRESSION SCREENING	Up to Date	Female	1		SS/SB0	Public
70	41	Diphtheria, Tetanus, and Pertussis Immunization	Needs to Be Completed	Female	1		SS/SB0	Public
70	41	Eye Exam	Needs to Be Completed	Female	1		SS/SB0	Public
70	41	HIV Screening	Up to Date	Female	1		SS/SB0	Public
70	41	Hepatitis B Immunization	Needs to Be Completed	Female	1		SS/SB0	Public
70	41	Hepatitis C Screening	Up to Date	Female	1		SS/SB0	Public
70	41	Hib Immunization	Needs to Be Completed	Female	1		SS/SB0	Public
70	41	Influenza Immunization	Up to Date	Female	1		SS/SB0	Public
70	41	Lipid Panel	Needs to Be Completed	Female	1		SS/SB0	Public
70	41	Mammography	Needs to Be Completed	Female	1		SS/SB0	Public
70	41	Meningococcal ACWY Immunization	Needs to Be Completed	Female	1		SS/SB0	Public
70	41	Meningococcal B Immunization	Needs to Be Completed	Female	1		SS/SB0	Public
70	41	Pain Assessment	Needs to Be Completed	Female	1		SS/SB0	Public
70	41	Pneumococcal Immunization	Needs to Be Completed	Female	1		SS/SB0	Public
70	41	Urine Protein Screening	Up to Date	Female	1		SS/SB0	Public
70	41	Wellness Visit	Needs to Be Completed	Female	1		SS/SB0	Public
70	41	Zoster Immunization	Up to Date	Female	1		SS/SB0	Public
71	48	COVID-19 Immunization	Needs to Be Completed	Female	1	0	SC/SB+	Private
71	48	DEPRESSION SCREENING	Up to Date	Female	1	0	SC/SB+	Private
71	48	Diphtheria, Tetanus, and Pertussis Immunization	Up to Date	Female	1	0	SC/SB+	Private
71	48	Eye Exam	Up to Date	Female	1	0	SC/SB+	Private
71	48	HIV Screening	Up to Date	Female	1	0	SC/SB+	Private
71	48	Hepatitis B Immunization	Up to Date	Female	1	0	SC/SB+	Private
71	48	Hepatitis C Screening	Up to Date	Female	1	0	SC/SB+	Private
71	48	Hib Immunization	Needs to Be Completed	Female	1	0	SC/SB+	Private
71	48	Influenza Immunization	Up to Date	Female	1	0	SC/SB+	Private
71	48	Lipid Panel	Up to Date	Female	1	0	SC/SB+	Private
71	48	Meningococcal ACWY Immunization	Needs to Be Completed	Female	1	0	SC/SB+	Private
71	48	Meningococcal B Immunization	Needs to Be Completed	Female	1	0	SC/SB+	Private
71	48	Pain Assessment	Needs to Be Completed	Female	1	0	SC/SB+	Private
71	48	Pneumococcal Immunization	Needs to Be Completed	Female	1	0	SC/SB+	Private
71	48	Urine Protein Screening	Up to Date	Female	1	0	SC/SB+	Private
71	48	Zoster Immunization	Up to Date	Female	1	0	SC/SB+	Private
72	43	COVID-19 Immunization	Needs to Be Completed	Male	1		SC/SB+	Public
72	43	DEPRESSION SCREENING	Up to Date	Male	1		SC/SB+	Public
72	43	Diphtheria, Tetanus, and Pertussis Immunization	Up to Date	Male	1		SC/SB+	Public
72	43	Eye Exam	Needs to Be Completed	Male	1		SC/SB+	Public
72	43	HIV Screening	Up to Date	Male	1		SC/SB+	Public
72	43	Hepatitis B Immunization	Needs to Be Completed	Male	1		SC/SB+	Public
72	43	Hepatitis C Screening	Up to Date	Male	1		SC/SB+	Public
72	43	Hib Immunization	Needs to Be Completed	Male	1		SC/SB+	Public
72	43	Influenza Immunization	Up to Date	Male	1		SC/SB+	Public
72	43	Lipid Panel	Up to Date	Male	1		SC/SB+	Public
72	43	Meningococcal ACWY Immunization	Needs to Be Completed	Male	1		SC/SB+	Public
72	43	Meningococcal B Immunization	Needs to Be Completed	Male	1		SC/SB+	Public
72	43	Pain Assessment	Needs to Be Completed	Male	1		SC/SB+	Public
72	43	Pneumococcal Immunization	Needs to Be Completed	Male	1		SC/SB+	Public
72	43	Urine Protein Screening	Up to Date	Male	1		SC/SB+	Public
72	43	Wellness Visit	Up to Date	Male	1		SC/SB+	Public
72	43	Zoster Immunization	Up to Date	Male	1		SC/SB+	Public
73	47	COVID-19 Immunization	Needs to Be Completed	Male	1	0	SS/SB0	Public
73	47	Colorectal Cancer Screening	Needs to Be Completed	Male	1	0	SS/SB0	Public
73	47	DEPRESSION SCREENING	Up to Date	Male	1	0	SS/SB0	Public
73	47	Diphtheria, Tetanus, and Pertussis Immunization	Up to Date	Male	1	0	SS/SB0	Public
73	47	Eye Exam	Up to Date	Male	1	0	SS/SB0	Public
73	47	HIV Screening	Up to Date	Male	1	0	SS/SB0	Public
73	47	Hepatitis C Screening	Up to Date	Male	1	0	SS/SB0	Public
73	47	Hib Immunization	Needs to Be Completed	Male	1	0	SS/SB0	Public
73	47	Influenza Immunization	Up to Date	Male	1	0	SS/SB0	Public
73	47	Lipid Panel	Needs to Be Completed	Male	1	0	SS/SB0	Public
73	47	Meningococcal ACWY Immunization	Needs to Be Completed	Male	1	0	SS/SB0	Public
73	47	Meningococcal B Immunization	Needs to Be Completed	Male	1	0	SS/SB0	Public
73	47	Pain Assessment	Needs to Be Completed	Male	1	0	SS/SB0	Public
73	47	Pneumococcal Immunization	Needs to Be Completed	Male	1	0	SS/SB0	Public
73	47	Urine Protein Screening	Up to Date	Male	1	0	SS/SB0	Public
73	47	Zoster Immunization	Up to Date	Male	1	0	SS/SB0	Public
74	46	COVID-19 Immunization	Needs to Be Completed	Female	1		SS/SB0	Public
74	46	Cervical Cancer Screening	Needs to Be Completed	Female	1		SS/SB0	Public
74	46	DEPRESSION SCREENING	Up to Date	Female	1		SS/SB0	Public
74	46	Diphtheria, Tetanus, and Pertussis Immunization	Needs to Be Completed	Female	1		SS/SB0	Public
74	46	Eye Exam	Up to Date	Female	1		SS/SB0	Public
74	46	HIV Screening	Up to Date	Female	1		SS/SB0	Public
74	46	Hepatitis C Screening	Needs to Be Completed	Female	1		SS/SB0	Public
74	46	Hib Immunization	Needs to Be Completed	Female	1		SS/SB0	Public
74	46	Influenza Immunization	Up to Date	Female	1		SS/SB0	Public
74	46	Lipid Panel	Up to Date	Female	1		SS/SB0	Public
74	46	Mammography	Needs to Be Completed	Female	1		SS/SB0	Public
74	46	Meningococcal ACWY Immunization	Up to Date	Female	1		SS/SB0	Public
74	46	Meningococcal B Immunization	Needs to Be Completed	Female	1		SS/SB0	Public
74	46	Pain Assessment	Needs to Be Completed	Female	1		SS/SB0	Public
74	46	Pneumococcal Immunization	Up to Date	Female	1		SS/SB0	Public
74	46	Urine Protein Screening	Up to Date	Female	1		SS/SB0	Public
74	46	Wellness Visit	Needs to Be Completed	Female	1		SS/SB0	Public
74	46	Zoster Immunization	Up to Date	Female	1		SS/SB0	Public
75	46	COVID-19 Immunization	Needs to Be Completed	Male	1		SC/SB+	Public
75	46	Colorectal Cancer Screening	Needs to Be Completed	Male	1		SC/SB+	Public
75	46	DEPRESSION SCREENING	Up to Date	Male	1		SC/SB+	Public
75	46	Diphtheria, Tetanus, and Pertussis Immunization	Needs to Be Completed	Male	1		SC/SB+	Public
75	46	Eye Exam	Needs to Be Completed	Male	1		SC/SB+	Public
75	46	HIV Screening	Needs to Be Completed	Male	1		SC/SB+	Public
75	46	Hepatitis B Immunization	Needs to Be Completed	Male	1		SC/SB+	Public
75	46	Hepatitis C Screening	Needs to Be Completed	Male	1		SC/SB+	Public
75	46	Hib Immunization	Needs to Be Completed	Male	1		SC/SB+	Public
75	46	Influenza Immunization	Needs to Be Completed	Male	1		SC/SB+	Public
75	46	Lipid Panel	Needs to Be Completed	Male	1		SC/SB+	Public
75	46	Meningococcal ACWY Immunization	Needs to Be Completed	Male	1		SC/SB+	Public
75	46	Meningococcal B Immunization	Needs to Be Completed	Male	1		SC/SB+	Public
75	46	Pain Assessment	Needs to Be Completed	Male	1		SC/SB+	Public
75	46	Pneumococcal Immunization	Needs to Be Completed	Male	1		SC/SB+	Public
75	46	Urine Protein Screening	Up to Date	Male	1		SC/SB+	Public
75	46	Zoster Immunization	Up to Date	Male	1		SC/SB+	Public
76	47	COVID-19 Immunization	Needs to Be Completed	Male	1	1	SC/SB+	Private
76	47	Colorectal Cancer Screening	Needs to Be Completed	Male	1	1	SC/SB+	Private
76	47	DEPRESSION SCREENING	Up to Date	Male	1	1	SC/SB+	Private
76	47	Diphtheria, Tetanus, and Pertussis Immunization	Up to Date	Male	1	1	SC/SB+	Private
76	47	Eye Exam	Up to Date	Male	1	1	SC/SB+	Private
76	47	HIV Screening	Up to Date	Male	1	1	SC/SB+	Private
76	47	Hepatitis C Screening	Up to Date	Male	1	1	SC/SB+	Private
76	47	Hib Immunization	Needs to Be Completed	Male	1	1	SC/SB+	Private
76	47	Influenza Immunization	Up to Date	Male	1	1	SC/SB+	Private
76	47	Lipid Panel	Up to Date	Male	1	1	SC/SB+	Private
76	47	Meningococcal ACWY Immunization	Needs to Be Completed	Male	1	1	SC/SB+	Private
76	47	Meningococcal B Immunization	Needs to Be Completed	Male	1	1	SC/SB+	Private
76	47	Pain Assessment	Up to Date	Male	1	1	SC/SB+	Private
76	47	Pneumococcal Immunization	Up to Date	Male	1	1	SC/SB+	Private
76	47	Urine Protein Screening	Up to Date	Male	1	1	SC/SB+	Private
76	47	Wellness Visit	Up to Date	Male	1	1	SC/SB+	Private
76	47	Zoster Immunization	Up to Date	Male	1	1	SC/SB+	Private
77	39	COVID-19 Immunization	Needs to Be Completed	Female	1	0	SS/SB0	Private
77	39	Cervical Cancer Screening	Up to Date	Female	1	0	SS/SB0	Private
77	39	DEPRESSION SCREENING	Up to Date	Female	1	0	SS/SB0	Private
77	39	Diphtheria, Tetanus, and Pertussis Immunization	Up to Date	Female	1	0	SS/SB0	Private
77	39	Eye Exam	Up to Date	Female	1	0	SS/SB0	Private
77	39	HIV Screening	Up to Date	Female	1	0	SS/SB0	Private
77	39	Hepatitis C Screening	Up to Date	Female	1	0	SS/SB0	Private
77	39	Hib Immunization	Needs to Be Completed	Female	1	0	SS/SB0	Private
77	39	Influenza Immunization	Needs to Be Completed	Female	1	0	SS/SB0	Private
77	39	Meningococcal ACWY Immunization	Needs to Be Completed	Female	1	0	SS/SB0	Private
77	39	Meningococcal B Immunization	Needs to Be Completed	Female	1	0	SS/SB0	Private
77	39	POTASSIUM	Up to Date	Female	1	0	SS/SB0	Private
77	39	Pain Assessment	Needs to Be Completed	Female	1	0	SS/SB0	Private
77	39	Pneumococcal Immunization	Up to Date	Female	1	0	SS/SB0	Private
77	39	Urine Protein Screening	Up to Date	Female	1	0	SS/SB0	Private
77	39	Zoster Immunization	Up to Date	Female	1	0	SS/SB0	Private
78	52	COVID-19 Immunization	Needs to Be Completed	Female	1		SC/SB+	Private
78	52	Cervical Cancer Screening	Needs to Be Completed	Female	1		SC/SB+	Private
78	52	Colorectal Cancer Screening	Needs to Be Completed	Female	1		SC/SB+	Private
78	52	DEPRESSION SCREENING	Up to Date	Female	1		SC/SB+	Private
78	52	Diphtheria, Tetanus, and Pertussis Immunization	Needs to Be Completed	Female	1		SC/SB+	Private
78	52	Eye Exam	Needs to Be Completed	Female	1		SC/SB+	Private
78	52	HIV Screening	Needs to Be Completed	Female	1		SC/SB+	Private
78	52	Hepatitis C Screening	Needs to Be Completed	Female	1		SC/SB+	Private
78	52	Influenza Immunization	Up to Date	Female	1		SC/SB+	Private
78	52	Lipid Panel	Needs to Be Completed	Female	1		SC/SB+	Private
78	52	Mammography	Needs to Be Completed	Female	1		SC/SB+	Private
78	52	Meningococcal ACWY Immunization	Needs to Be Completed	Female	1		SC/SB+	Private
78	52	Meningococcal B Immunization	Needs to Be Completed	Female	1		SC/SB+	Private
78	52	Pain Assessment	Needs to Be Completed	Female	1		SC/SB+	Private
78	52	Pneumococcal Immunization	Needs to Be Completed	Female	1		SC/SB+	Private
78	52	Urine Protein Screening	Up to Date	Female	1		SC/SB+	Private
78	52	Zoster Immunization	Needs to Be Completed	Female	1		SC/SB+	Private
79	25	COVID-19 Immunization	Needs to Be Completed	Male	1		SS/SB0	Public
79	25	DEPRESSION SCREENING	Up to Date	Male	1		SS/SB0	Public
79	25	Diphtheria, Tetanus, and Pertussis Immunization	Up to Date	Male	1		SS/SB0	Public
79	25	Eye Exam	Up to Date	Male	1		SS/SB0	Public
79	25	HIV Screening	Up to Date	Male	1		SS/SB0	Public
79	25	HPV Immunization	Up to Date	Male	1		SS/SB0	Public
79	25	Hepatitis B Immunization	Up to Date	Male	1		SS/SB0	Public
79	25	Hepatitis C Screening	Up to Date	Male	1		SS/SB0	Public
79	25	Hib Immunization	Up to Date	Male	1		SS/SB0	Public
79	25	Influenza Immunization	Up to Date	Male	1		SS/SB0	Public
79	25	Meningococcal ACWY Immunization	Needs to Be Completed	Male	1		SS/SB0	Public
79	25	Meningococcal B Immunization	Up to Date	Male	1		SS/SB0	Public
79	25	Pain Assessment	Up to Date	Male	1		SS/SB0	Public
79	25	Pneumococcal Immunization	Up to Date	Male	1		SS/SB0	Public
79	25	Urine Protein Screening	Up to Date	Male	1		SS/SB0	Public
79	25	Wellness Visit	Up to Date	Male	1		SS/SB0	Public
79	25	Zoster Immunization	Up to Date	Male	1		SS/SB0	Public
80	48	COVID-19 Immunization	Needs to Be Completed	Male	1		SS/SB0	Private
80	48	Colorectal Cancer Screening	Needs to Be Completed	Male	1		SS/SB0	Private
80	48	DEPRESSION SCREENING	Up to Date	Male	1		SS/SB0	Private
80	48	Diphtheria, Tetanus, and Pertussis Immunization	Needs to Be Completed	Male	1		SS/SB0	Private
80	48	Eye Exam	Up to Date	Male	1		SS/SB0	Private
80	48	HIV Screening	Up to Date	Male	1		SS/SB0	Private
80	48	Hepatitis B Immunization	Needs to Be Completed	Male	1		SS/SB0	Private
80	48	Hepatitis C Screening	Up to Date	Male	1		SS/SB0	Private
80	48	Hib Immunization	Needs to Be Completed	Male	1		SS/SB0	Private
80	48	Influenza Immunization	Up to Date	Male	1		SS/SB0	Private
80	48	Lipid Panel	Up to Date	Male	1		SS/SB0	Private
80	48	Meningococcal ACWY Immunization	Needs to Be Completed	Male	1		SS/SB0	Private
80	48	Meningococcal B Immunization	Needs to Be Completed	Male	1		SS/SB0	Private
80	48	Pain Assessment	Needs to Be Completed	Male	1		SS/SB0	Private
80	48	Pneumococcal Immunization	Needs to Be Completed	Male	1		SS/SB0	Private
80	48	Urine Protein Screening	Up to Date	Male	1		SS/SB0	Private
80	48	Wellness Visit	Needs to Be Completed	Male	1		SS/SB0	Private
80	48	Zoster Immunization	Up to Date	Male	1		SS/SB0	Private
81	26	COVID-19 Immunization	Needs to Be Completed	Male	1	1	SS/SB0	Private
81	26	DEPRESSION SCREENING	Up to Date	Male	1	1	SS/SB0	Private
81	26	Diphtheria, Tetanus, and Pertussis Immunization	Up to Date	Male	1	1	SS/SB0	Private
81	26	Eye Exam	Needs to Be Completed	Male	1	1	SS/SB0	Private
81	26	HIV Screening	Up to Date	Male	1	1	SS/SB0	Private
81	26	HPV Immunization	Up to Date	Male	1	1	SS/SB0	Private
81	26	Hepatitis B Immunization	Up to Date	Male	1	1	SS/SB0	Private
81	26	Hepatitis C Screening	Up to Date	Male	1	1	SS/SB0	Private
81	26	Hib Immunization	Up to Date	Male	1	1	SS/SB0	Private
81	26	Influenza Immunization	Up to Date	Male	1	1	SS/SB0	Private
81	26	Meningococcal ACWY Immunization	Up to Date	Male	1	1	SS/SB0	Private
81	26	Meningococcal B Immunization	Needs to Be Completed	Male	1	1	SS/SB0	Private
81	26	Pain Assessment	Needs to Be Completed	Male	1	1	SS/SB0	Private
81	26	Pneumococcal Immunization	Up to Date	Male	1	1	SS/SB0	Private
81	26	Urine Protein Screening	Up to Date	Male	1	1	SS/SB0	Private
81	26	Wellness Visit	Up to Date	Male	1	1	SS/SB0	Private
81	26	Zoster Immunization	Needs to Be Completed	Male	1	1	SS/SB0	Private
82	27	COVID-19 Immunization	Needs to Be Completed	Female	1		SC/SB+	Private
82	27	Cervical Cancer Screening	Needs to Be Completed	Female	1		SC/SB+	Private
82	27	DEPRESSION SCREENING	Up to Date	Female	1		SC/SB+	Private
82	27	Diphtheria, Tetanus, and Pertussis Immunization	Needs to Be Completed	Female	1		SC/SB+	Private
82	27	Eye Exam	Needs to Be Completed	Female	1		SC/SB+	Private
82	27	HIV Screening	Up to Date	Female	1		SC/SB+	Private
82	27	HPV Immunization	Up to Date	Female	1		SC/SB+	Private
82	27	Hepatitis C Screening	Up to Date	Female	1		SC/SB+	Private
82	27	Hib Immunization	Needs to Be Completed	Female	1		SC/SB+	Private
82	27	Influenza Immunization	Needs to Be Completed	Female	1		SC/SB+	Private
82	27	Meningococcal ACWY Immunization	Needs to Be Completed	Female	1		SC/SB+	Private
82	27	Meningococcal B Immunization	Needs to Be Completed	Female	1		SC/SB+	Private
82	27	Pain Assessment	Needs to Be Completed	Female	1		SC/SB+	Private
82	27	Pneumococcal Immunization	Needs to Be Completed	Female	1		SC/SB+	Private
82	27	Urine Protein Screening	Up to Date	Female	1		SC/SB+	Private
82	27	Wellness Visit	Needs to Be Completed	Female	1		SC/SB+	Private
82	27	Zoster Immunization	Up to Date	Female	1		SC/SB+	Private
83	38	COVID-19 Immunization	Needs to Be Completed	Male	1		SC/SB+	Public
83	38	Diphtheria, Tetanus, and Pertussis Immunization	Up to Date	Male	1		SC/SB+	Public
83	38	HIV Screening	Needs to Be Completed	Male	1		SC/SB+	Public
83	38	Hepatitis C Screening	Needs to Be Completed	Male	1		SC/SB+	Public
83	38	Influenza Immunization	Needs to Be Completed	Male	1		SC/SB+	Public
83	38	Pneumococcal Immunization	Needs to Be Completed	Male	1		SC/SB+	Public
84	63	COVID-19 Immunization	Needs to Be Completed	Female	1		SC/SB+	Private
84	63	Cervical Cancer Screening	Up to Date	Female	1		SC/SB+	Private
84	63	Colorectal Cancer Screening	Up to Date	Female	1		SC/SB+	Private
84	63	DEPRESSION SCREENING	Up to Date	Female	1		SC/SB+	Private
84	63	Diphtheria, Tetanus, and Pertussis Immunization	Up to Date	Female	1		SC/SB+	Private
84	63	Eye Exam	Needs to Be Completed	Female	1		SC/SB+	Private
84	63	HIV Screening	Up to Date	Female	1		SC/SB+	Private
84	63	Hepatitis C Screening	Up to Date	Female	1		SC/SB+	Private
84	63	Influenza Immunization	Up to Date	Female	1		SC/SB+	Private
84	63	Lipid Panel	Up to Date	Female	1		SC/SB+	Private
84	63	Mammography	Up to Date	Female	1		SC/SB+	Private
84	63	Meningococcal ACWY Immunization	Needs to Be Completed	Female	1		SC/SB+	Private
84	63	Meningococcal B Immunization	Needs to Be Completed	Female	1		SC/SB+	Private
84	63	Pain Assessment	Needs to Be Completed	Female	1		SC/SB+	Private
84	63	Pneumococcal Immunization	Up to Date	Female	1		SC/SB+	Private
84	63	Urine Protein Screening	Up to Date	Female	1		SC/SB+	Private
84	63	Wellness Visit	Up to Date	Female	1		SC/SB+	Private
84	63	Zoster Immunization	Up to Date	Female	1		SC/SB+	Private
85	47	COVID-19 Immunization	Needs to Be Completed	Female	1	1	SS/SB0	Private
85	47	Cervical Cancer Screening	Needs to Be Completed	Female	1	1	SS/SB0	Private
85	47	Colorectal Cancer Screening	Needs to Be Completed	Female	1	1	SS/SB0	Private
85	47	DEPRESSION SCREENING	Up to Date	Female	1	1	SS/SB0	Private
85	47	Diphtheria, Tetanus, and Pertussis Immunization	Up to Date	Female	1	1	SS/SB0	Private
85	47	Eye Exam	Needs to Be Completed	Female	1	1	SS/SB0	Private
85	47	HIV Screening	Up to Date	Female	1	1	SS/SB0	Private
85	47	Hepatitis B Immunization	Needs to Be Completed	Female	1	1	SS/SB0	Private
85	47	Hepatitis C Screening	Up to Date	Female	1	1	SS/SB0	Private
85	47	Hib Immunization	Needs to Be Completed	Female	1	1	SS/SB0	Private
85	47	Influenza Immunization	Needs to Be Completed	Female	1	1	SS/SB0	Private
85	47	Lipid Panel	Up to Date	Female	1	1	SS/SB0	Private
85	47	Mammography	Up to Date	Female	1	1	SS/SB0	Private
85	47	Meningococcal ACWY Immunization	Needs to Be Completed	Female	1	1	SS/SB0	Private
85	47	Meningococcal B Immunization	Needs to Be Completed	Female	1	1	SS/SB0	Private
85	47	Pain Assessment	Needs to Be Completed	Female	1	1	SS/SB0	Private
85	47	Pneumococcal Immunization	Up to Date	Female	1	1	SS/SB0	Private
85	47	Urine Protein Screening	Needs to Be Completed	Female	1	1	SS/SB0	Private
85	47	Wellness Visit	Needs to Be Completed	Female	1	1	SS/SB0	Private
85	47	Zoster Immunization	Up to Date	Female	1	1	SS/SB0	Private
86	64	COVID-19 Immunization	Needs to Be Completed	Female	1		SC/SB+	Private
86	64	Cervical Cancer Screening	Up to Date	Female	1		SC/SB+	Private
86	64	Colorectal Cancer Screening	Up to Date	Female	1		SC/SB+	Private
86	64	DEPRESSION SCREENING	Up to Date	Female	1		SC/SB+	Private
86	64	Diphtheria, Tetanus, and Pertussis Immunization	Up to Date	Female	1		SC/SB+	Private
86	64	Eye Exam	Needs to Be Completed	Female	1		SC/SB+	Private
86	64	HIV Screening	Up to Date	Female	1		SC/SB+	Private
86	64	Hepatitis C Screening	Up to Date	Female	1		SC/SB+	Private
86	64	Hib Immunization	Needs to Be Completed	Female	1		SC/SB+	Private
86	64	Influenza Immunization	Up to Date	Female	1		SC/SB+	Private
86	64	Lipid Panel	Up to Date	Female	1		SC/SB+	Private
86	64	Mammography	Up to Date	Female	1		SC/SB+	Private
86	64	Meningococcal ACWY Immunization	Needs to Be Completed	Female	1		SC/SB+	Private
86	64	Meningococcal B Immunization	Needs to Be Completed	Female	1		SC/SB+	Private
86	64	Pain Assessment	Up to Date	Female	1		SC/SB+	Private
86	64	RSV Immunization	Needs to Be Completed	Female	1		SC/SB+	Private
86	64	Urine Protein Screening	Up to Date	Female	1		SC/SB+	Private
86	64	Wellness Visit	Up to Date	Female	1		SC/SB+	Private
86	64	Zoster Immunization	Up to Date	Female	1		SC/SB+	Private
87	36	Cervical Cancer Screening	Needs to Be Completed	Female	1		SS/SB0	Private
87	36	DEPRESSION SCREENING	Up to Date	Female	1		SS/SB0	Private
87	36	Diabetic Foot Exam	Needs to Be Completed	Female	1		SS/SB0	Private
87	36	Diphtheria, Tetanus, and Pertussis Immunization	Up to Date	Female	1		SS/SB0	Private
87	36	Eye Exam	Needs to Be Completed	Female	1		SS/SB0	Private
87	36	HIV Screening	Up to Date	Female	1		SS/SB0	Private
87	36	HPV Immunization	Needs to Be Completed	Female	1		SS/SB0	Private
87	36	Hemoglobin A1C Measurement	Up to Date	Female	1		SS/SB0	Private
87	36	Hepatitis B Immunization	Up to Date	Female	1		SS/SB0	Private
87	36	Hepatitis C Screening	Up to Date	Female	1		SS/SB0	Private
87	36	Hib Immunization	Needs to Be Completed	Female	1		SS/SB0	Private
87	36	Influenza Immunization	Up to Date	Female	1		SS/SB0	Private
87	36	Lipid Panel	Up to Date	Female	1		SS/SB0	Private
87	36	Meningococcal ACWY Immunization	Needs to Be Completed	Female	1		SS/SB0	Private
87	36	Meningococcal B Immunization	Needs to Be Completed	Female	1		SS/SB0	Private
87	36	Pain Assessment	Needs to Be Completed	Female	1		SS/SB0	Private
87	36	Pneumococcal Immunization	Up to Date	Female	1		SS/SB0	Private
87	36	Urine Protein Screening	Up to Date	Female	1		SS/SB0	Private
87	36	Wellness Visit	Up to Date	Female	1		SS/SB0	Private
87	36	Zoster Immunization	Needs to Be Completed	Female	1		SS/SB0	Private
88	66	COVID-19 Immunization	Needs to Be Completed	Male	1	0	SS/SB0	Private
88	66	Colorectal Cancer Screening	Up to Date	Male	1	0	SS/SB0	Private
88	66	DEPRESSION SCREENING	Up to Date	Male	1	0	SS/SB0	Private
88	66	Diphtheria, Tetanus, and Pertussis Immunization	Needs to Be Completed	Male	1	0	SS/SB0	Private
88	66	Eye Exam	Needs to Be Completed	Male	1	0	SS/SB0	Private
88	66	Hepatitis C Screening	Up to Date	Male	1	0	SS/SB0	Private
88	66	Hib Immunization	Needs to Be Completed	Male	1	0	SS/SB0	Private
88	66	Influenza Immunization	Up to Date	Male	1	0	SS/SB0	Private
88	66	Lipid Panel	Up to Date	Male	1	0	SS/SB0	Private
88	66	Meningococcal ACWY Immunization	Up to Date	Male	1	0	SS/SB0	Private
88	66	Meningococcal B Immunization	Needs to Be Completed	Male	1	0	SS/SB0	Private
88	66	POTASSIUM	Up to Date	Male	1	0	SS/SB0	Private
88	66	Pain Assessment	Needs to Be Completed	Male	1	0	SS/SB0	Private
88	66	Prostate Specific Antigen (PSA) Screening	Up to Date	Male	1	0	SS/SB0	Private
88	66	RSV Immunization	Needs to Be Completed	Male	1	0	SS/SB0	Private
88	66	Urine Protein Screening	Up to Date	Male	1	0	SS/SB0	Private
88	66	Wellness Visit	Up to Date	Male	1	0	SS/SB0	Private
88	66	Zoster Immunization	Up to Date	Male	1	0	SS/SB0	Private
89	41	COVID-19 Immunization	Needs to Be Completed	Male	1		SS/SB0	Public
89	41	DEPRESSION SCREENING	Up to Date	Male	1		SS/SB0	Public
89	41	Diphtheria, Tetanus, and Pertussis Immunization	Up to Date	Male	1		SS/SB0	Public
89	41	Eye Exam	Up to Date	Male	1		SS/SB0	Public
89	41	HIV Screening	Up to Date	Male	1		SS/SB0	Public
89	41	HPV Immunization	Needs to Be Completed	Male	1		SS/SB0	Public
89	41	Hepatitis C Screening	Up to Date	Male	1		SS/SB0	Public
89	41	Lipid Panel	Up to Date	Male	1		SS/SB0	Public
89	41	Meningococcal ACWY Immunization	Needs to Be Completed	Male	1		SS/SB0	Public
89	41	Meningococcal B Immunization	Needs to Be Completed	Male	1		SS/SB0	Public
89	41	Pain Assessment	Up to Date	Male	1		SS/SB0	Public
89	41	Pneumococcal Immunization	Up to Date	Male	1		SS/SB0	Public
89	41	Urine Protein Screening	Up to Date	Male	1		SS/SB0	Public
89	41	Wellness Visit	Up to Date	Male	1		SS/SB0	Public
89	41	Zoster Immunization	Up to Date	Male	1		SS/SB0	Public
90	39	COVID-19 Immunization	Needs to Be Completed	Female	1	1	SS/SB0	Public
90	39	Cervical Cancer Screening	Up to Date	Female	1	1	SS/SB0	Public
90	39	DEPRESSION SCREENING	Up to Date	Female	1	1	SS/SB0	Public
90	39	Diphtheria, Tetanus, and Pertussis Immunization	Up to Date	Female	1	1	SS/SB0	Public
90	39	Eye Exam	Up to Date	Female	1	1	SS/SB0	Public
90	39	HIV Screening	Up to Date	Female	1	1	SS/SB0	Public
90	39	Hepatitis C Screening	Up to Date	Female	1	1	SS/SB0	Public
90	39	Hib Immunization	Needs to Be Completed	Female	1	1	SS/SB0	Public
90	39	Influenza Immunization	Up to Date	Female	1	1	SS/SB0	Public
90	39	Meningococcal ACWY Immunization	Up to Date	Female	1	1	SS/SB0	Public
90	39	Meningococcal B Immunization	Up to Date	Female	1	1	SS/SB0	Public
90	39	Pain Assessment	Up to Date	Female	1	1	SS/SB0	Public
90	39	Pneumococcal Immunization	Up to Date	Female	1	1	SS/SB0	Public
90	39	Urine Protein Screening	Up to Date	Female	1	1	SS/SB0	Public
90	39	Wellness Visit	Up to Date	Female	1	1	SS/SB0	Public
90	39	Zoster Immunization	Needs to Be Completed	Female	1	1	SS/SB0	Public
91	37	Cervical Cancer Screening	Needs to Be Completed	Female	1		SS/SB0	Public
91	37	Diphtheria, Tetanus, and Pertussis Immunization	Up to Date	Female	1		SS/SB0	Public
91	37	HIV Screening	Up to Date	Female	1		SS/SB0	Public
91	37	Hepatitis C Screening	Up to Date	Female	1		SS/SB0	Public
91	37	Influenza Immunization	Needs to Be Completed	Female	1		SS/SB0	Public
92	41	COVID-19 Immunization	Needs to Be Completed	Female	1	0	SS/SB0	Private
92	41	Cervical Cancer Screening	Needs to Be Completed	Female	1	0	SS/SB0	Private
92	41	DEPRESSION SCREENING	Up to Date	Female	1	0	SS/SB0	Private
92	41	Diphtheria, Tetanus, and Pertussis Immunization	Up to Date	Female	1	0	SS/SB0	Private
92	41	Eye Exam	Up to Date	Female	1	0	SS/SB0	Private
92	41	HIV Screening	Up to Date	Female	1	0	SS/SB0	Private
92	41	Hepatitis C Screening	Up to Date	Female	1	0	SS/SB0	Private
92	41	Influenza Immunization	Up to Date	Female	1	0	SS/SB0	Private
92	41	Lipid Panel	Up to Date	Female	1	0	SS/SB0	Private
92	41	Mammography	Up to Date	Female	1	0	SS/SB0	Private
92	41	Meningococcal ACWY Immunization	Up to Date	Female	1	0	SS/SB0	Private
92	41	Meningococcal B Immunization	Needs to Be Completed	Female	1	0	SS/SB0	Private
92	41	Pain Assessment	Up to Date	Female	1	0	SS/SB0	Private
92	41	Pneumococcal Immunization	Up to Date	Female	1	0	SS/SB0	Private
92	41	Urine Protein Screening	Up to Date	Female	1	0	SS/SB0	Private
92	41	Wellness Visit	Up to Date	Female	1	0	SS/SB0	Private
92	41	Zoster Immunization	Up to Date	Female	1	0	SS/SB0	Private
93	29	COVID-19 Immunization	Up to Date	Female	1		SC/SB+	Private
93	29	Cervical Cancer Screening	Needs to Be Completed	Female	1		SC/SB+	Private
93	29	DEPRESSION SCREENING	Needs to Be Completed	Female	1		SC/SB+	Private
93	29	Diphtheria, Tetanus, and Pertussis Immunization	Needs to Be Completed	Female	1		SC/SB+	Private
93	29	Eye Exam	Needs to Be Completed	Female	1		SC/SB+	Private
93	29	HIV Screening	Needs to Be Completed	Female	1		SC/SB+	Private
93	29	Hepatitis B Immunization	Up to Date	Female	1		SC/SB+	Private
93	29	Hepatitis C Screening	Needs to Be Completed	Female	1		SC/SB+	Private
93	29	Hib Immunization	Up to Date	Female	1		SC/SB+	Private
93	29	Influenza Immunization	Up to Date	Female	1		SC/SB+	Private
93	29	Meningococcal ACWY Immunization	Needs to Be Completed	Female	1		SC/SB+	Private
93	29	Meningococcal B Immunization	Needs to Be Completed	Female	1		SC/SB+	Private
93	29	Pain Assessment	Needs to Be Completed	Female	1		SC/SB+	Private
93	29	Pneumococcal Immunization	Up to Date	Female	1		SC/SB+	Private
93	29	Urine Protein Screening	Up to Date	Female	1		SC/SB+	Private
93	29	Zoster Immunization	Up to Date	Female	1		SC/SB+	Private
94	26	COVID-19 Immunization	Needs to Be Completed	Male	1		SS/SB0	Public
94	26	DEPRESSION SCREENING	Up to Date	Male	1		SS/SB0	Public
94	26	Diphtheria, Tetanus, and Pertussis Immunization	Up to Date	Male	1		SS/SB0	Public
94	26	Eye Exam	Needs to Be Completed	Male	1		SS/SB0	Public
94	26	HIV Screening	Up to Date	Male	1		SS/SB0	Public
94	26	HPV Immunization	Up to Date	Male	1		SS/SB0	Public
94	26	Hepatitis B Immunization	Up to Date	Male	1		SS/SB0	Public
94	26	Hepatitis C Screening	Up to Date	Male	1		SS/SB0	Public
94	26	Hib Immunization	Up to Date	Male	1		SS/SB0	Public
94	26	Influenza Immunization	Up to Date	Male	1		SS/SB0	Public
94	26	Meningococcal ACWY Immunization	Needs to Be Completed	Male	1		SS/SB0	Public
94	26	Meningococcal B Immunization	Needs to Be Completed	Male	1		SS/SB0	Public
94	26	Pain Assessment	Needs to Be Completed	Male	1		SS/SB0	Public
94	26	Pneumococcal Immunization	Up to Date	Male	1		SS/SB0	Public
94	26	Urine Protein Screening	Up to Date	Male	1		SS/SB0	Public
94	26	Wellness Visit	Needs to Be Completed	Male	1		SS/SB0	Public
94	26	Zoster Immunization	Up to Date	Male	1		SS/SB0	Public
95	43	COVID-19 Immunization	Needs to Be Completed	Female	1	1	SS/SB0	Private
95	43	Cervical Cancer Screening	Up to Date	Female	1	1	SS/SB0	Private
95	43	DEPRESSION SCREENING	Up to Date	Female	1	1	SS/SB0	Private
95	43	Diphtheria, Tetanus, and Pertussis Immunization	Needs to Be Completed	Female	1	1	SS/SB0	Private
95	43	Eye Exam	Needs to Be Completed	Female	1	1	SS/SB0	Private
95	43	HIV Screening	Up to Date	Female	1	1	SS/SB0	Private
95	43	HPV Immunization	Needs to Be Completed	Female	1	1	SS/SB0	Private
95	43	Hepatitis C Screening	Up to Date	Female	1	1	SS/SB0	Private
95	43	Hib Immunization	Needs to Be Completed	Female	1	1	SS/SB0	Private
95	43	Mammography	Up to Date	Female	1	1	SS/SB0	Private
95	43	Meningococcal ACWY Immunization	Up to Date	Female	1	1	SS/SB0	Private
95	43	Meningococcal B Immunization	Needs to Be Completed	Female	1	1	SS/SB0	Private
95	43	Pain Assessment	Up to Date	Female	1	1	SS/SB0	Private
95	43	Pneumococcal Immunization	Up to Date	Female	1	1	SS/SB0	Private
95	43	Urine Protein Screening	Up to Date	Female	1	1	SS/SB0	Private
95	43	Wellness Visit	Up to Date	Female	1	1	SS/SB0	Private
95	43	Zoster Immunization	Needs to Be Completed	Female	1	1	SS/SB0	Private
96	29	COVID-19 Immunization	Needs to Be Completed	Male	1	0	Other	Public
96	29	DEPRESSION SCREENING	Up to Date	Male	1	0	Other	Public
96	29	Diphtheria, Tetanus, and Pertussis Immunization	Up to Date	Male	1	0	Other	Public
96	29	Eye Exam	Up to Date	Male	1	0	Other	Public
96	29	HIV Screening	Up to Date	Male	1	0	Other	Public
96	29	Hepatitis B Immunization	Up to Date	Male	1	0	Other	Public
96	29	Hepatitis C Screening	Up to Date	Male	1	0	Other	Public
96	29	Hib Immunization	Up to Date	Male	1	0	Other	Public
96	29	Influenza Immunization	Up to Date	Male	1	0	Other	Public
96	29	Meningococcal ACWY Immunization	Up to Date	Male	1	0	Other	Public
96	29	Meningococcal B Immunization	Needs to Be Completed	Male	1	0	Other	Public
96	29	Pain Assessment	Up to Date	Male	1	0	Other	Public
96	29	Pneumococcal Immunization	Up to Date	Male	1	0	Other	Public
96	29	Urine Protein Screening	Up to Date	Male	1	0	Other	Public
96	29	Wellness Visit	Up to Date	Male	1	0	Other	Public
96	29	Zoster Immunization	Up to Date	Male	1	0	Other	Public
97	48	COVID-19 Immunization	Needs to Be Completed	Female	1	0	SS/SB0	Private
97	48	Cervical Cancer Screening	Up to Date	Female	1	0	SS/SB0	Private
97	48	Colorectal Cancer Screening	Needs to Be Completed	Female	1	0	SS/SB0	Private
97	48	DEPRESSION SCREENING	Up to Date	Female	1	0	SS/SB0	Private
97	48	Diphtheria, Tetanus, and Pertussis Immunization	Up to Date	Female	1	0	SS/SB0	Private
97	48	Eye Exam	Needs to Be Completed	Female	1	0	SS/SB0	Private
97	48	HIV Screening	Up to Date	Female	1	0	SS/SB0	Private
97	48	Hepatitis C Screening	Up to Date	Female	1	0	SS/SB0	Private
97	48	Hib Immunization	Needs to Be Completed	Female	1	0	SS/SB0	Private
97	48	Influenza Immunization	Up to Date	Female	1	0	SS/SB0	Private
97	48	Lipid Panel	Up to Date	Female	1	0	SS/SB0	Private
97	48	Mammography	Needs to Be Completed	Female	1	0	SS/SB0	Private
97	48	Meningococcal ACWY Immunization	Up to Date	Female	1	0	SS/SB0	Private
97	48	Meningococcal B Immunization	Up to Date	Female	1	0	SS/SB0	Private
97	48	POTASSIUM	Up to Date	Female	1	0	SS/SB0	Private
97	48	Pain Assessment	Needs to Be Completed	Female	1	0	SS/SB0	Private
97	48	Pneumococcal Immunization	Up to Date	Female	1	0	SS/SB0	Private
97	48	Urine Protein Screening	Up to Date	Female	1	0	SS/SB0	Private
97	48	Zoster Immunization	Up to Date	Female	1	0	SS/SB0	Private
98	26	COVID-19 Immunization	Needs to Be Completed	Female	1		SS/SB0	Public
98	26	Cervical Cancer Screening	Needs to Be Completed	Female	1		SS/SB0	Public
98	26	Chlamydia Screening	Needs to Be Completed	Female	1		SS/SB0	Public
98	26	DEPRESSION SCREENING	Up to Date	Female	1		SS/SB0	Public
98	26	Diphtheria, Tetanus, and Pertussis Immunization	Needs to Be Completed	Female	1		SS/SB0	Public
98	26	Eye Exam	Up to Date	Female	1		SS/SB0	Public
98	26	HIV Screening	Needs to Be Completed	Female	1		SS/SB0	Public
98	26	HPV Immunization	Needs to Be Completed	Female	1		SS/SB0	Public
98	26	Hepatitis C Screening	Up to Date	Female	1		SS/SB0	Public
98	26	Influenza Immunization	Up to Date	Female	1		SS/SB0	Public
98	26	Meningococcal ACWY Immunization	Needs to Be Completed	Female	1		SS/SB0	Public
98	26	Meningococcal B Immunization	Needs to Be Completed	Female	1		SS/SB0	Public
98	26	Pain Assessment	Needs to Be Completed	Female	1		SS/SB0	Public
98	26	Pneumococcal Immunization	Up to Date	Female	1		SS/SB0	Public
98	26	Urine Protein Screening	Needs to Be Completed	Female	1		SS/SB0	Public
98	26	Wellness Visit	Needs to Be Completed	Female	1		SS/SB0	Public
99	38	COVID-19 Immunization	Needs to Be Completed	Male	1		SS/SB0	Public
99	38	DEPRESSION SCREENING	Up to Date	Male	1		SS/SB0	Public
99	38	Diphtheria, Tetanus, and Pertussis Immunization	Needs to Be Completed	Male	1		SS/SB0	Public
99	38	Eye Exam	Needs to Be Completed	Male	1		SS/SB0	Public
99	38	HIV Screening	Up to Date	Male	1		SS/SB0	Public
99	38	Hepatitis C Screening	Up to Date	Male	1		SS/SB0	Public
99	38	Hib Immunization	Needs to Be Completed	Male	1		SS/SB0	Public
99	38	Influenza Immunization	Needs to Be Completed	Male	1		SS/SB0	Public
99	38	Meningococcal ACWY Immunization	Needs to Be Completed	Male	1		SS/SB0	Public
99	38	Meningococcal B Immunization	Needs to Be Completed	Male	1		SS/SB0	Public
99	38	Pain Assessment	Needs to Be Completed	Male	1		SS/SB0	Public
99	38	Pneumococcal Immunization	Needs to Be Completed	Male	1		SS/SB0	Public
99	38	Urine Protein Screening	Needs to Be Completed	Male	1		SS/SB0	Public
99	38	Wellness Visit	Needs to Be Completed	Male	1		SS/SB0	Public
99	38	Zoster Immunization	Up to Date	Male	1		SS/SB0	Public
100	66	COVID-19 Immunization	Needs to Be Completed	Male	1		SC/SB+	Public
100	66	Colorectal Cancer Screening	Up to Date	Male	1		SC/SB+	Public
100	66	DEPRESSION SCREENING	Up to Date	Male	1		SC/SB+	Public
100	66	Diphtheria, Tetanus, and Pertussis Immunization	Up to Date	Male	1		SC/SB+	Public
100	66	Eye Exam	Up to Date	Male	1		SC/SB+	Public
100	66	Hepatitis B Immunization	Needs to Be Completed	Male	1		SC/SB+	Public
100	66	Hepatitis C Screening	Up to Date	Male	1		SC/SB+	Public
100	66	Hib Immunization	Needs to Be Completed	Male	1		SC/SB+	Public
100	66	Influenza Immunization	Up to Date	Male	1		SC/SB+	Public
100	66	Lipid Panel	Up to Date	Male	1		SC/SB+	Public
100	66	Meningococcal ACWY Immunization	Up to Date	Male	1		SC/SB+	Public
100	66	Meningococcal B Immunization	Needs to Be Completed	Male	1		SC/SB+	Public
100	66	Pain Assessment	Needs to Be Completed	Male	1		SC/SB+	Public
100	66	RSV Immunization	Needs to Be Completed	Male	1		SC/SB+	Public
100	66	Urine Protein Screening	Up to Date	Male	1		SC/SB+	Public
100	66	Zoster Immunization	Up to Date	Male	1		SC/SB+	Public
101	67	COVID-19 Immunization	Needs to Be Completed	Male	1	1	SC/SB+	Private
101	67	Colorectal Cancer Screening	Needs to Be Completed	Male	1	1	SC/SB+	Private
101	67	Diphtheria, Tetanus, and Pertussis Immunization	Up to Date	Male	1	1	SC/SB+	Private
101	67	Hepatitis C Screening	Up to Date	Male	1	1	SC/SB+	Private
101	67	Influenza Immunization	Needs to Be Completed	Male	1	1	SC/SB+	Private
101	67	Lipid Panel	Up to Date	Male	1	1	SC/SB+	Private
101	67	Pneumococcal Immunization	Up to Date	Male	1	1	SC/SB+	Private
101	67	Prostate Specific Antigen (PSA) Screening	Up to Date	Male	1	1	SC/SB+	Private
101	67	Wellness Visit	Needs to Be Completed	Male	1	1	SC/SB+	Private
101	67	Zoster Immunization	Up to Date	Male	1	1	SC/SB+	Private
102	27	COVID-19 Immunization	Needs to Be Completed	Male	1		SS/SB0	Private
102	27	DEPRESSION SCREENING	Up to Date	Male	1		SS/SB0	Private
102	27	Diphtheria, Tetanus, and Pertussis Immunization	Up to Date	Male	1		SS/SB0	Private
102	27	Eye Exam	Needs to Be Completed	Male	1		SS/SB0	Private
102	27	HIV Screening	Up to Date	Male	1		SS/SB0	Private
102	27	HPV Immunization	Up to Date	Male	1		SS/SB0	Private
102	27	Hepatitis B Immunization	Up to Date	Male	1		SS/SB0	Private
102	27	Hepatitis C Screening	Up to Date	Male	1		SS/SB0	Private
102	27	Hib Immunization	Up to Date	Male	1		SS/SB0	Private
102	27	Influenza Immunization	Up to Date	Male	1		SS/SB0	Private
102	27	Meningococcal ACWY Immunization	Up to Date	Male	1		SS/SB0	Private
102	27	Meningococcal B Immunization	Needs to Be Completed	Male	1		SS/SB0	Private
102	27	Pain Assessment	Needs to Be Completed	Male	1		SS/SB0	Private
102	27	Pneumococcal Immunization	Up to Date	Male	1		SS/SB0	Private
102	27	Urine Protein Screening	Up to Date	Male	1		SS/SB0	Private
102	27	Wellness Visit	Needs to Be Completed	Male	1		SS/SB0	Private
102	27	Zoster Immunization	Up to Date	Male	1		SS/SB0	Private
103	24	COVID-19 Immunization	Needs to Be Completed	Male	1		SS/SB0	Private
103	24	DEPRESSION SCREENING	Needs to Be Completed	Male	1		SS/SB0	Private
103	24	Diphtheria, Tetanus, and Pertussis Immunization	Up to Date	Male	1		SS/SB0	Private
103	24	Eye Exam	Needs to Be Completed	Male	1		SS/SB0	Private
103	24	HIV Screening	Needs to Be Completed	Male	1		SS/SB0	Private
103	24	HPV Immunization	Needs to Be Completed	Male	1		SS/SB0	Private
103	24	Hepatitis B Immunization	Up to Date	Male	1		SS/SB0	Private
103	24	Hepatitis C Screening	Needs to Be Completed	Male	1		SS/SB0	Private
103	24	Hib Immunization	Up to Date	Male	1		SS/SB0	Private
103	24	Influenza Immunization	Up to Date	Male	1		SS/SB0	Private
103	24	Meningococcal ACWY Immunization	Needs to Be Completed	Male	1		SS/SB0	Private
103	24	Meningococcal B Immunization	Needs to Be Completed	Male	1		SS/SB0	Private
103	24	Pain Assessment	Needs to Be Completed	Male	1		SS/SB0	Private
103	24	Urine Protein Screening	Needs to Be Completed	Male	1		SS/SB0	Private
103	24	Zoster Immunization	Needs to Be Completed	Male	1		SS/SB0	Private
104	39	COVID-19 Immunization	Needs to Be Completed	Female	1		SS/SB0	Private
104	39	Cervical Cancer Screening	Up to Date	Female	1		SS/SB0	Private
104	39	DEPRESSION SCREENING	Up to Date	Female	1		SS/SB0	Private
104	39	Diphtheria, Tetanus, and Pertussis Immunization	Up to Date	Female	1		SS/SB0	Private
104	39	Eye Exam	Up to Date	Female	1		SS/SB0	Private
104	39	HIV Screening	Up to Date	Female	1		SS/SB0	Private
104	39	Hepatitis C Screening	Up to Date	Female	1		SS/SB0	Private
104	39	Hib Immunization	Needs to Be Completed	Female	1		SS/SB0	Private
104	39	Influenza Immunization	Up to Date	Female	1		SS/SB0	Private
104	39	Meningococcal ACWY Immunization	Needs to Be Completed	Female	1		SS/SB0	Private
104	39	Meningococcal B Immunization	Needs to Be Completed	Female	1		SS/SB0	Private
104	39	Pain Assessment	Up to Date	Female	1		SS/SB0	Private
104	39	Pneumococcal Immunization	Up to Date	Female	1		SS/SB0	Private
104	39	Urine Protein Screening	Up to Date	Female	1		SS/SB0	Private
104	39	Zoster Immunization	Up to Date	Female	1		SS/SB0	Private
105	28	COVID-19 Immunization	Needs to Be Completed	Female	1		SS/SB0	Public
105	28	Cervical Cancer Screening	Up to Date	Female	1		SS/SB0	Public
105	28	DEPRESSION SCREENING	Up to Date	Female	1		SS/SB0	Public
105	28	Diphtheria, Tetanus, and Pertussis Immunization	Up to Date	Female	1		SS/SB0	Public
105	28	Eye Exam	Up to Date	Female	1		SS/SB0	Public
105	28	HIV Screening	Up to Date	Female	1		SS/SB0	Public
105	28	HPV Immunization	Up to Date	Female	1		SS/SB0	Public
105	28	Hepatitis B Immunization	Up to Date	Female	1		SS/SB0	Public
105	28	Hepatitis C Screening	Up to Date	Female	1		SS/SB0	Public
105	28	Hib Immunization	Up to Date	Female	1		SS/SB0	Public
105	28	Influenza Immunization	Needs to Be Completed	Female	1		SS/SB0	Public
105	28	Meningococcal ACWY Immunization	Needs to Be Completed	Female	1		SS/SB0	Public
105	28	Meningococcal B Immunization	Needs to Be Completed	Female	1		SS/SB0	Public
105	28	Pain Assessment	Up to Date	Female	1		SS/SB0	Public
105	28	Pneumococcal Immunization	Needs to Be Completed	Female	1		SS/SB0	Public
105	28	Urine Protein Screening	Up to Date	Female	1		SS/SB0	Public
105	28	Wellness Visit	Needs to Be Completed	Female	1		SS/SB0	Public
105	28	Zoster Immunization	Up to Date	Female	1		SS/SB0	Public
106	27	COVID-19 Immunization	Needs to Be Completed	Female	1		SS/SB0	Public
106	27	Cervical Cancer Screening	Needs to Be Completed	Female	1		SS/SB0	Public
106	27	DEPRESSION SCREENING	Up to Date	Female	1		SS/SB0	Public
106	27	Diphtheria, Tetanus, and Pertussis Immunization	Up to Date	Female	1		SS/SB0	Public
106	27	Eye Exam	Needs to Be Completed	Female	1		SS/SB0	Public
106	27	HIV Screening	Up to Date	Female	1		SS/SB0	Public
106	27	Hepatitis B Immunization	Up to Date	Female	1		SS/SB0	Public
106	27	Hepatitis C Screening	Up to Date	Female	1		SS/SB0	Public
106	27	Hib Immunization	Up to Date	Female	1		SS/SB0	Public
106	27	Influenza Immunization	Up to Date	Female	1		SS/SB0	Public
106	27	Meningococcal ACWY Immunization	Needs to Be Completed	Female	1		SS/SB0	Public
106	27	Meningococcal B Immunization	Needs to Be Completed	Female	1		SS/SB0	Public
106	27	Pain Assessment	Needs to Be Completed	Female	1		SS/SB0	Public
106	27	Pneumococcal Immunization	Up to Date	Female	1		SS/SB0	Public
106	27	Urine Protein Screening	Up to Date	Female	1		SS/SB0	Public
106	27	Wellness Visit	Needs to Be Completed	Female	1		SS/SB0	Public
106	27	Zoster Immunization	Up to Date	Female	1		SS/SB0	Public
107	24	COVID-19 Immunization	Needs to Be Completed	Female	1		SS/SB0	Private
107	24	Cervical Cancer Screening	Needs to Be Completed	Female	1		SS/SB0	Private
107	24	Chlamydia Screening	Needs to Be Completed	Female	1		SS/SB0	Private
107	24	DEPRESSION SCREENING	Up to Date	Female	1		SS/SB0	Private
107	24	Diphtheria, Tetanus, and Pertussis Immunization	Up to Date	Female	1		SS/SB0	Private
107	24	Eye Exam	Needs to Be Completed	Female	1		SS/SB0	Private
107	24	HIV Screening	Needs to Be Completed	Female	1		SS/SB0	Private
107	24	HPV Immunization	Up to Date	Female	1		SS/SB0	Private
107	24	Hepatitis B Immunization	Up to Date	Female	1		SS/SB0	Private
107	24	Hepatitis C Screening	Needs to Be Completed	Female	1		SS/SB0	Private
107	24	Hib Immunization	Up to Date	Female	1		SS/SB0	Private
107	24	Influenza Immunization	Up to Date	Female	1		SS/SB0	Private
107	24	Meningococcal ACWY Immunization	Needs to Be Completed	Female	1		SS/SB0	Private
107	24	Meningococcal B Immunization	Needs to Be Completed	Female	1		SS/SB0	Private
107	24	Pain Assessment	Needs to Be Completed	Female	1		SS/SB0	Private
107	24	Pneumococcal Immunization	Up to Date	Female	1		SS/SB0	Private
107	24	Urine Protein Screening	Needs to Be Completed	Female	1		SS/SB0	Private
107	24	Zoster Immunization	Needs to Be Completed	Female	1		SS/SB0	Private
108	25	COVID-19 Immunization	Needs to Be Completed	Male	1		SS/SB0	Public
108	25	DEPRESSION SCREENING	Up to Date	Male	1		SS/SB0	Public
108	25	Diphtheria, Tetanus, and Pertussis Immunization	Up to Date	Male	1		SS/SB0	Public
108	25	Eye Exam	Up to Date	Male	1		SS/SB0	Public
108	25	HIV Screening	Up to Date	Male	1		SS/SB0	Public
108	25	HPV Immunization	Up to Date	Male	1		SS/SB0	Public
108	25	Hepatitis B Immunization	Up to Date	Male	1		SS/SB0	Public
108	25	Hepatitis C Screening	Up to Date	Male	1		SS/SB0	Public
108	25	Hib Immunization	Up to Date	Male	1		SS/SB0	Public
108	25	Influenza Immunization	Up to Date	Male	1		SS/SB0	Public
108	25	Meningococcal ACWY Immunization	Up to Date	Male	1		SS/SB0	Public
108	25	Meningococcal B Immunization	Needs to Be Completed	Male	1		SS/SB0	Public
108	25	Pain Assessment	Needs to Be Completed	Male	1		SS/SB0	Public
108	25	Pneumococcal Immunization	Up to Date	Male	1		SS/SB0	Public
108	25	Urine Protein Screening	Up to Date	Male	1		SS/SB0	Public
108	25	Wellness Visit	Up to Date	Male	1		SS/SB0	Public
108	25	Zoster Immunization	Needs to Be Completed	Male	1		SS/SB0	Public
109	33	COVID-19 Immunization	Needs to Be Completed	Female	1		SS/SB0	Public
109	33	Cervical Cancer Screening	Needs to Be Completed	Female	1		SS/SB0	Public
109	33	DEPRESSION SCREENING	Up to Date	Female	1		SS/SB0	Public
109	33	Diphtheria, Tetanus, and Pertussis Immunization	Needs to Be Completed	Female	1		SS/SB0	Public
109	33	Eye Exam	Needs to Be Completed	Female	1		SS/SB0	Public
109	33	HIV Screening	Up to Date	Female	1		SS/SB0	Public
109	33	HPV Immunization	Up to Date	Female	1		SS/SB0	Public
109	33	Hepatitis C Screening	Up to Date	Female	1		SS/SB0	Public
109	33	Hib Immunization	Up to Date	Female	1		SS/SB0	Public
109	33	Influenza Immunization	Up to Date	Female	1		SS/SB0	Public
109	33	Meningococcal ACWY Immunization	Needs to Be Completed	Female	1		SS/SB0	Public
109	33	Meningococcal B Immunization	Needs to Be Completed	Female	1		SS/SB0	Public
109	33	POTASSIUM	Up to Date	Female	1		SS/SB0	Public
109	33	Pain Assessment	Needs to Be Completed	Female	1		SS/SB0	Public
109	33	Pneumococcal Immunization	Up to Date	Female	1		SS/SB0	Public
109	33	Urine Protein Screening	Up to Date	Female	1		SS/SB0	Public
109	33	Zoster Immunization	Up to Date	Female	1		SS/SB0	Public
110	36	COVID-19 Immunization	Needs to Be Completed	Female	1	1	SC/SB+	Public
110	36	Cervical Cancer Screening	Needs to Be Completed	Female	1	1	SC/SB+	Public
110	36	DEPRESSION SCREENING	Up to Date	Female	1	1	SC/SB+	Public
110	36	Diphtheria, Tetanus, and Pertussis Immunization	Up to Date	Female	1	1	SC/SB+	Public
110	36	Eye Exam	Up to Date	Female	1	1	SC/SB+	Public
110	36	HIV Screening	Up to Date	Female	1	1	SC/SB+	Public
110	36	Hepatitis B Immunization	Needs to Be Completed	Female	1	1	SC/SB+	Public
110	36	Hepatitis C Screening	Up to Date	Female	1	1	SC/SB+	Public
110	36	Hib Immunization	Needs to Be Completed	Female	1	1	SC/SB+	Public
110	36	Influenza Immunization	Up to Date	Female	1	1	SC/SB+	Public
110	36	Meningococcal ACWY Immunization	Needs to Be Completed	Female	1	1	SC/SB+	Public
110	36	Meningococcal B Immunization	Needs to Be Completed	Female	1	1	SC/SB+	Public
110	36	Pain Assessment	Needs to Be Completed	Female	1	1	SC/SB+	Public
110	36	Pneumococcal Immunization	Needs to Be Completed	Female	1	1	SC/SB+	Public
110	36	Urine Protein Screening	Up to Date	Female	1	1	SC/SB+	Public
110	36	Wellness Visit	Up to Date	Female	1	1	SC/SB+	Public
110	36	Zoster Immunization	Up to Date	Female	1	1	SC/SB+	Public
111	31	COVID-19 Immunization	Needs to Be Completed	Female	1		SC/SB+	Public
111	31	Cervical Cancer Screening	Up to Date	Female	1		SC/SB+	Public
111	31	DEPRESSION SCREENING	Up to Date	Female	1		SC/SB+	Public
111	31	Diabetic Foot Exam	Needs to Be Completed	Female	1		SC/SB+	Public
111	31	Diphtheria, Tetanus, and Pertussis Immunization	Up to Date	Female	1		SC/SB+	Public
111	31	Eye Exam	Needs to Be Completed	Female	1		SC/SB+	Public
111	31	HIV Screening	Up to Date	Female	1		SC/SB+	Public
111	31	Hemoglobin A1C Measurement	Needs to Be Completed	Female	1		SC/SB+	Public
111	31	Hepatitis C Screening	Up to Date	Female	1		SC/SB+	Public
111	31	Hib Immunization	Up to Date	Female	1		SC/SB+	Public
111	31	Influenza Immunization	Needs to Be Completed	Female	1		SC/SB+	Public
111	31	Lipid Panel	Up to Date	Female	1		SC/SB+	Public
111	31	Meningococcal ACWY Immunization	Needs to Be Completed	Female	1		SC/SB+	Public
111	31	Meningococcal B Immunization	Needs to Be Completed	Female	1		SC/SB+	Public
111	31	Pain Assessment	Up to Date	Female	1		SC/SB+	Public
111	31	Pneumococcal Immunization	Up to Date	Female	1		SC/SB+	Public
111	31	Urine Protein Screening	Up to Date	Female	1		SC/SB+	Public
111	31	Wellness Visit	Up to Date	Female	1		SC/SB+	Public
111	31	Zoster Immunization	Up to Date	Female	1		SC/SB+	Public
112	24	COVID-19 Immunization	Needs to Be Completed	Male	1		SS/SB0	Public
112	24	DEPRESSION SCREENING	Up to Date	Male	1		SS/SB0	Public
112	24	Diphtheria, Tetanus, and Pertussis Immunization	Up to Date	Male	1		SS/SB0	Public
112	24	Eye Exam	Needs to Be Completed	Male	1		SS/SB0	Public
112	24	HIV Screening	Up to Date	Male	1		SS/SB0	Public
112	24	HPV Immunization	Up to Date	Male	1		SS/SB0	Public
112	24	Hepatitis B Immunization	Up to Date	Male	1		SS/SB0	Public
112	24	Hepatitis C Screening	Up to Date	Male	1		SS/SB0	Public
112	24	Hib Immunization	Up to Date	Male	1		SS/SB0	Public
112	24	Influenza Immunization	Up to Date	Male	1		SS/SB0	Public
112	24	Meningococcal ACWY Immunization	Needs to Be Completed	Male	1		SS/SB0	Public
112	24	Meningococcal B Immunization	Needs to Be Completed	Male	1		SS/SB0	Public
112	24	Pain Assessment	Needs to Be Completed	Male	1		SS/SB0	Public
112	24	Pneumococcal Immunization	Up to Date	Male	1		SS/SB0	Public
112	24	Urine Protein Screening	Up to Date	Male	1		SS/SB0	Public
112	24	Wellness Visit	Needs to Be Completed	Male	1		SS/SB0	Public
112	24	Zoster Immunization	Up to Date	Male	1		SS/SB0	Public
113	52	COVID-19 Immunization	Needs to Be Completed	Female	1		SC/SB+	Public
113	52	Cervical Cancer Screening	Needs to Be Completed	Female	1		SC/SB+	Public
113	52	Colorectal Cancer Screening	Needs to Be Completed	Female	1		SC/SB+	Public
113	52	DEPRESSION SCREENING	Up to Date	Female	1		SC/SB+	Public
113	52	Diphtheria, Tetanus, and Pertussis Immunization	Up to Date	Female	1		SC/SB+	Public
113	52	Eye Exam	Up to Date	Female	1		SC/SB+	Public
113	52	HIV Screening	Needs to Be Completed	Female	1		SC/SB+	Public
113	52	Hepatitis C Screening	Up to Date	Female	1		SC/SB+	Public
113	52	Influenza Immunization	Up to Date	Female	1		SC/SB+	Public
113	52	Lipid Panel	Needs to Be Completed	Female	1		SC/SB+	Public
113	52	Mammography	Needs to Be Completed	Female	1		SC/SB+	Public
113	52	Meningococcal ACWY Immunization	Needs to Be Completed	Female	1		SC/SB+	Public
113	52	Meningococcal B Immunization	Needs to Be Completed	Female	1		SC/SB+	Public
113	52	POTASSIUM	Up to Date	Female	1		SC/SB+	Public
113	52	Pain Assessment	Needs to Be Completed	Female	1		SC/SB+	Public
113	52	Pneumococcal Immunization	Needs to Be Completed	Female	1		SC/SB+	Public
113	52	Urine Protein Screening	Needs to Be Completed	Female	1		SC/SB+	Public
113	52	Zoster Immunization	Needs to Be Completed	Female	1		SC/SB+	Public
114	46	COVID-19 Immunization	Needs to Be Completed	Female	1		SC/SB+	Private
114	46	Cervical Cancer Screening	Needs to Be Completed	Female	1		SC/SB+	Private
114	46	Colorectal Cancer Screening	Needs to Be Completed	Female	1		SC/SB+	Private
114	46	DEPRESSION SCREENING	Up to Date	Female	1		SC/SB+	Private
114	46	Diphtheria, Tetanus, and Pertussis Immunization	Up to Date	Female	1		SC/SB+	Private
114	46	Eye Exam	Needs to Be Completed	Female	1		SC/SB+	Private
114	46	HIV Screening	Up to Date	Female	1		SC/SB+	Private
114	46	Hepatitis B Immunization	Up to Date	Female	1		SC/SB+	Private
114	46	Hepatitis C Screening	Up to Date	Female	1		SC/SB+	Private
114	46	Hib Immunization	Needs to Be Completed	Female	1		SC/SB+	Private
114	46	Influenza Immunization	Needs to Be Completed	Female	1		SC/SB+	Private
114	46	Lipid Panel	Up to Date	Female	1		SC/SB+	Private
114	46	Mammography	Up to Date	Female	1		SC/SB+	Private
114	46	Meningococcal ACWY Immunization	Needs to Be Completed	Female	1		SC/SB+	Private
114	46	Meningococcal B Immunization	Needs to Be Completed	Female	1		SC/SB+	Private
114	46	Pain Assessment	Needs to Be Completed	Female	1		SC/SB+	Private
114	46	Pneumococcal Immunization	Up to Date	Female	1		SC/SB+	Private
114	46	Urine Protein Screening	Up to Date	Female	1		SC/SB+	Private
114	46	Wellness Visit	Needs to Be Completed	Female	1		SC/SB+	Private
114	46	Zoster Immunization	Needs to Be Completed	Female	1		SC/SB+	Private
115	29	COVID-19 Immunization	Needs to Be Completed	Male	1		SC/SB+	Public
115	29	DEPRESSION SCREENING	Up to Date	Male	1		SC/SB+	Public
115	29	Diphtheria, Tetanus, and Pertussis Immunization	Up to Date	Male	1		SC/SB+	Public
115	29	Eye Exam	Up to Date	Male	1		SC/SB+	Public
115	29	HIV Screening	Up to Date	Male	1		SC/SB+	Public
115	29	HPV Immunization	Needs to Be Completed	Male	1		SC/SB+	Public
115	29	Hepatitis B Immunization	Up to Date	Male	1		SC/SB+	Public
115	29	Hepatitis C Screening	Up to Date	Male	1		SC/SB+	Public
115	29	Hib Immunization	Needs to Be Completed	Male	1		SC/SB+	Public
115	29	Influenza Immunization	Up to Date	Male	1		SC/SB+	Public
115	29	Meningococcal ACWY Immunization	Needs to Be Completed	Male	1		SC/SB+	Public
115	29	Meningococcal B Immunization	Needs to Be Completed	Male	1		SC/SB+	Public
115	29	Pain Assessment	Up to Date	Male	1		SC/SB+	Public
115	29	Pneumococcal Immunization	Up to Date	Male	1		SC/SB+	Public
115	29	Urine Protein Screening	Up to Date	Male	1		SC/SB+	Public
115	29	Wellness Visit	Up to Date	Male	1		SC/SB+	Public
115	29	Zoster Immunization	Up to Date	Male	1		SC/SB+	Public
116	21	COVID-19 Immunization	Needs to Be Completed	Male	1		SC/SB+	Public
116	21	DEPRESSION SCREENING	Up to Date	Male	1		SC/SB+	Public
116	21	Diphtheria, Tetanus, and Pertussis Immunization	Up to Date	Male	1		SC/SB+	Public
116	21	Eye Exam	Up to Date	Male	1		SC/SB+	Public
116	21	HIV Screening	Needs to Be Completed	Male	1		SC/SB+	Public
116	21	HPV Immunization	Up to Date	Male	1		SC/SB+	Public
116	21	Hepatitis B Immunization	Up to Date	Male	1		SC/SB+	Public
116	21	Hepatitis C Screening	Needs to Be Completed	Male	1		SC/SB+	Public
116	21	Hib Immunization	Up to Date	Male	1		SC/SB+	Public
116	21	Influenza Immunization	Up to Date	Male	1		SC/SB+	Public
116	21	Meningococcal ACWY Immunization	Up to Date	Male	1		SC/SB+	Public
116	21	Meningococcal B Immunization	Up to Date	Male	1		SC/SB+	Public
116	21	Pain Assessment	Up to Date	Male	1		SC/SB+	Public
116	21	Pneumococcal Immunization	Up to Date	Male	1		SC/SB+	Public
116	21	Urine Protein Screening	Needs to Be Completed	Male	1		SC/SB+	Public
116	21	Wellness Visit	Needs to Be Completed	Male	1		SC/SB+	Public
116	21	Zoster Immunization	Up to Date	Male	1		SC/SB+	Public
117	35	COVID-19 Immunization	Needs to Be Completed	Male	1	1	SC/SB+	Public
117	35	DEPRESSION SCREENING	Up to Date	Male	1	1	SC/SB+	Public
117	35	Diphtheria, Tetanus, and Pertussis Immunization	Up to Date	Male	1	1	SC/SB+	Public
117	35	Eye Exam	Up to Date	Male	1	1	SC/SB+	Public
117	35	HIV Screening	Up to Date	Male	1	1	SC/SB+	Public
117	35	Hepatitis B Immunization	Needs to Be Completed	Male	1	1	SC/SB+	Public
117	35	Hepatitis C Screening	Up to Date	Male	1	1	SC/SB+	Public
117	35	Hib Immunization	Needs to Be Completed	Male	1	1	SC/SB+	Public
117	35	Influenza Immunization	Needs to Be Completed	Male	1	1	SC/SB+	Public
117	35	Meningococcal ACWY Immunization	Needs to Be Completed	Male	1	1	SC/SB+	Public
117	35	Meningococcal B Immunization	Needs to Be Completed	Male	1	1	SC/SB+	Public
117	35	Pain Assessment	Needs to Be Completed	Male	1	1	SC/SB+	Public
117	35	Pneumococcal Immunization	Up to Date	Male	1	1	SC/SB+	Public
117	35	Urine Protein Screening	Up to Date	Male	1	1	SC/SB+	Public
117	35	Wellness Visit	Needs to Be Completed	Male	1	1	SC/SB+	Public
117	35	Zoster Immunization	Up to Date	Male	1	1	SC/SB+	Public
118	26	COVID-19 Immunization	Needs to Be Completed	Male	1		SC/SB+	Public
118	26	DEPRESSION SCREENING	Up to Date	Male	1		SC/SB+	Public
118	26	Diphtheria, Tetanus, and Pertussis Immunization	Up to Date	Male	1		SC/SB+	Public
118	26	Eye Exam	Up to Date	Male	1		SC/SB+	Public
118	26	HIV Screening	Up to Date	Male	1		SC/SB+	Public
118	26	HPV Immunization	Needs to Be Completed	Male	1		SC/SB+	Public
118	26	Hepatitis C Screening	Needs to Be Completed	Male	1		SC/SB+	Public
118	26	Influenza Immunization	Up to Date	Male	1		SC/SB+	Public
118	26	Meningococcal ACWY Immunization	Up to Date	Male	1		SC/SB+	Public
118	26	Meningococcal B Immunization	Needs to Be Completed	Male	1		SC/SB+	Public
118	26	Pain Assessment	Up to Date	Male	1		SC/SB+	Public
118	26	Pneumococcal Immunization	Up to Date	Male	1		SC/SB+	Public
118	26	Urine Protein Screening	Up to Date	Male	1		SC/SB+	Public
118	26	Wellness Visit	Up to Date	Male	1		SC/SB+	Public
118	26	Zoster Immunization	Needs to Be Completed	Male	1		SC/SB+	Public
119	39	COVID-19 Immunization	Needs to Be Completed	Female	1		SS/SB0	Public
119	39	Cervical Cancer Screening	Needs to Be Completed	Female	1		SS/SB0	Public
119	39	DEPRESSION SCREENING	Needs to Be Completed	Female	1		SS/SB0	Public
119	39	Diphtheria, Tetanus, and Pertussis Immunization	Needs to Be Completed	Female	1		SS/SB0	Public
119	39	Eye Exam	Needs to Be Completed	Female	1		SS/SB0	Public
119	39	HIV Screening	Up to Date	Female	1		SS/SB0	Public
119	39	Hepatitis C Screening	Up to Date	Female	1		SS/SB0	Public
119	39	Hib Immunization	Needs to Be Completed	Female	1		SS/SB0	Public
119	39	Influenza Immunization	Up to Date	Female	1		SS/SB0	Public
119	39	Meningococcal ACWY Immunization	Up to Date	Female	1		SS/SB0	Public
119	39	Meningococcal B Immunization	Needs to Be Completed	Female	1		SS/SB0	Public
119	39	Pain Assessment	Needs to Be Completed	Female	1		SS/SB0	Public
119	39	Pneumococcal Immunization	Needs to Be Completed	Female	1		SS/SB0	Public
119	39	Urine Protein Screening	Needs to Be Completed	Female	1		SS/SB0	Public
119	39	Zoster Immunization	Up to Date	Female	1		SS/SB0	Public
120	52	COVID-19 Immunization	Needs to Be Completed	Male	1		SS/SB0	Private
120	52	Colorectal Cancer Screening	Needs to Be Completed	Male	1		SS/SB0	Private
120	52	DEPRESSION SCREENING	Needs to Be Completed	Male	1		SS/SB0	Private
120	52	Diphtheria, Tetanus, and Pertussis Immunization	Up to Date	Male	1		SS/SB0	Private
120	52	Eye Exam	Up to Date	Male	1		SS/SB0	Private
120	52	HIV Screening	Up to Date	Male	1		SS/SB0	Private
120	52	Hepatitis C Screening	Up to Date	Male	1		SS/SB0	Private
120	52	Hib Immunization	Needs to Be Completed	Male	1		SS/SB0	Private
120	52	Influenza Immunization	Up to Date	Male	1		SS/SB0	Private
120	52	Lipid Panel	Up to Date	Male	1		SS/SB0	Private
120	52	Meningococcal ACWY Immunization	Up to Date	Male	1		SS/SB0	Private
120	52	Meningococcal B Immunization	Needs to Be Completed	Male	1		SS/SB0	Private
120	52	Pain Assessment	Needs to Be Completed	Male	1		SS/SB0	Private
120	52	Urine Protein Screening	Up to Date	Male	1		SS/SB0	Private
120	52	Wellness Visit	Needs to Be Completed	Male	1		SS/SB0	Private
120	52	Zoster Immunization	Needs to Be Completed	Male	1		SS/SB0	Private
121	28	COVID-19 Immunization	Needs to Be Completed	Male	1		SC/SB+	Public
121	28	DEPRESSION SCREENING	Up to Date	Male	1		SC/SB+	Public
121	28	Diphtheria, Tetanus, and Pertussis Immunization	Up to Date	Male	1		SC/SB+	Public
121	28	Eye Exam	Up to Date	Male	1		SC/SB+	Public
121	28	HIV Screening	Up to Date	Male	1		SC/SB+	Public
121	28	HPV Immunization	Needs to Be Completed	Male	1		SC/SB+	Public
121	28	Hepatitis B Immunization	Needs to Be Completed	Male	1		SC/SB+	Public
121	28	Hepatitis C Screening	Up to Date	Male	1		SC/SB+	Public
121	28	Hib Immunization	Needs to Be Completed	Male	1		SC/SB+	Public
121	28	Influenza Immunization	Up to Date	Male	1		SC/SB+	Public
121	28	Meningococcal ACWY Immunization	Needs to Be Completed	Male	1		SC/SB+	Public
121	28	Meningococcal B Immunization	Needs to Be Completed	Male	1		SC/SB+	Public
121	28	Pain Assessment	Needs to Be Completed	Male	1		SC/SB+	Public
121	28	Pneumococcal Immunization	Up to Date	Male	1		SC/SB+	Public
121	28	Urine Protein Screening	Up to Date	Male	1		SC/SB+	Public
121	28	Wellness Visit	Up to Date	Male	1		SC/SB+	Public
121	28	Zoster Immunization	Up to Date	Male	1		SC/SB+	Public
122	53	COVID-19 Immunization	Needs to Be Completed	Female	1		SS/SB0	Private
122	53	Cervical Cancer Screening	Up to Date	Female	1		SS/SB0	Private
122	53	DEPRESSION SCREENING	Up to Date	Female	1		SS/SB0	Private
122	53	Dental Oral Exam	Up to Date	Female	1		SS/SB0	Private
122	53	Dental Prophylaxis	Up to Date	Female	1		SS/SB0	Private
[truncated: 4,206 more rows]

## Sheet: Utilization
pt_id	Age_at_Visit	Sex	Black	ACE_ARB	SCD_TYPE	Insurance	Group	After_Cronin	N_Out	Date_Out_1st	Date_Out_last	Out_FU_years	avg_Out_Visits	n_visits_ED	First_ED_date	Last_ED_date	ED_FU_years	avg_ED_Visits	n_visits_AD	First_Admin_date	Last_Admin_date	avg_Hospital_LOS	Admin_FU_years	avg_Admin_Visits	n_visits_RE	First_Readmin_date	Last_Readmin_date	Readmin_FU_years	avg_Readmin_Visits	subgroup
1	60	Female	1	.	SC/SB+	Private	0	.	12	2020-11-03	2025-07-29	4.73374	2.53499	3	2020-11-03	2025-07-29	4.73374	0.6337	.	.	.	.	.	.	.	.	.	.	.	0
4	62	Female	1	.	SC/SB+	Public	0	.	21	2020-09-29	2025-06-17	4.71458	4.45427	7	2020-09-29	2025-07-10	4.77755	1.4652	3	2020-09-29	2025-07-10	6	4.77755	0.6279	.	.	.	.	.	0
5	44	Female	1	0	SC/SB+	Private	0	.	21	2020-10-20	2025-08-20	4.83231	4.34575	118	2020-10-20	2025-08-20	4.83231	24.419	18	2020-09-19	2025-08-20	11.1111	4.91718	3.6606	4	2020-10-20	2025-08-20	4.83231	0.82776	0
6	68	Male	1	.	SC/SB+	Private	0	.	8	2020-11-24	2025-02-26	4.25736	1.8791	3	2020-11-24	2025-02-26	4.25736	0.7047	1	2020-11-24	2025-02-26	5	4.25736	0.2349	.	.	.	.	.	0
7	58	Male	1	1	SC/SB+	Public	1	1	14	2021-05-25	2024-02-13	2.72142	5.14437	.	.	.	.	.	.	.	.	.	.	.	.	.	.	.	.	2
8	54	Female	1	.	SC/SB+	Public	0	.	12	2020-09-01	2025-05-06	4.67625	2.56616	16	2020-09-01	2025-07-12	4.85969	3.2924	4	2020-09-01	2025-07-12	4	4.85969	0.8231	.	.	.	.	.	0
10	60	Female	1	.	SC/SB+	Private	0	.	17	2020-09-15	2025-07-30	4.87064	3.4903	7	2020-09-15	2025-07-30	4.87064	1.4372	5	2020-09-15	2025-07-30	3.2	4.87064	1.0266	.	.	.	.	.	0
11	40	Female	1	.	SS/SB0	Public	1	0	9	2020-12-15	2023-01-09	2.35729	3.81794	30	2020-08-02	2023-04-25	2.7269	11.0015	11	2020-11-20	2023-04-25	7.7273	2.42574	4.5347	3	2020-12-15	2023-04-25	2.35729	1.27265	1
11	40	Female	1	.	SS/SB0	Public	1	1	9	2023-04-25	2025-08-05	2.28063	3.94628	45	2023-04-25	2025-08-09	2.29158	19.6371	7	2023-04-25	2025-08-05	5.8571	2.28063	3.0693	2	2023-04-25	2025-08-05	2.28063	0.87695	2
12	57	Female	1	.	SC/SB+	Public	0	.	18	2020-10-13	2025-08-19	4.84873	3.71231	34	2020-07-24	2025-08-19	5.0705	6.7055	6	2020-08-03	2025-08-19	2.8333	5.04312	1.1897	.	.	.	.	.	0
13	41	Male	1	.	SC/SB+	Public	0	.	14	2020-09-01	2025-04-15	4.61875	3.03112	3	2020-09-01	2025-04-15	4.61875	0.6495	1	2020-09-01	2025-04-15	5	4.61875	0.2165	.	.	.	.	.	0
14	38	Male	1	1	SS/SB0	Public	1	0	5	2020-08-25	2022-04-12	1.89733	2.63528	3	2020-08-25	2022-07-19	1.89733	1.5812	2	2020-08-25	2022-07-19	2.5	1.89733	1.0541	.	.	.	.	.	1
14	38	Male	1	1	SS/SB0	Public	1	1	13	2022-07-19	2025-08-19	3.08556	4.21318	2	2022-07-19	2025-08-19	3.08556	0.6482	.	.	.	.	.	.	.	.	.	.	.	2
16	41	Male	1	.	SC/SB+	Private	1	1	12	2021-06-15	2025-06-10	3.98631	3.0103	.	.	.	.	.	.	.	.	.	.	.	.	.	.	.	.	2
17	68	Female	1	.	SC/SB+	Other	1	0	5	2021-11-30	2025-02-18	3.52635	1.4179	10	2021-06-21	2025-06-10	3.96988	2.519	.	.	.	.	.	.	.	.	.	.	.	1
18	47	Female	1	1	SC/SB+	Public	1	1	10	2021-03-02	2025-05-06	4.17796	2.39351	5	2021-03-02	2025-05-06	4.17796	1.1968	1	2021-03-02	2025-05-06	5	4.17796	0.2394	.	.	.	.	.	2
19	54	Female	1	.	SC/SB+	Private	0	.	17	2020-11-24	2025-09-02	4.77207	3.56239	1	2020-11-24	2025-09-02	4.77207	0.2096	.	.	.	.	.	.	.	.	.	.	.	0
20	43	Male	1	1	SS/SB0	Private	1	0	4	2020-08-04	2022-05-03	1.78234	2.24424	2	2020-08-04	2022-05-17	1.78234	1.1221	1	2020-08-04	2022-05-17	2	1.78234	0.5611	.	.	.	.	.	1
20	43	Male	1	1	SS/SB0	Private	1	1	12	2022-05-17	2025-08-19	3.25804	3.68319	3	2022-05-17	2025-08-19	3.25804	0.9208	1	2022-05-17	2025-08-19	1	3.25804	0.3069	.	.	.	.	.	2
21	40	Male	0	.	SS/SB0	Public	0	.	15	2021-05-26	2025-07-01	4.09856	3.65982	16	2021-01-03	2025-08-10	4.59959	3.4786	8	2021-05-26	2025-07-01	8.875	4.09856	1.9519	3	2021-05-26	2025-07-01	4.09856	0.73196	0
22	34	Male	1	.	SS/SB0	Public	1	0	3	2020-10-22	2021-10-19	1.16359	2.57824	.	.	.	.	.	.	.	.	.	.	.	.	.	.	.	.	1
22	34	Male	1	.	SS/SB0	Public	1	1	10	2021-12-21	2025-08-19	3.66051	2.73186	.	.	.	.	.	.	.	.	.	.	.	.	.	.	.	.	2
23	64	Female	1	.	SC/SB+	Public	0	.	17	2020-12-08	2025-07-22	4.61875	3.68065	.	.	.	.	.	.	.	.	.	.	.	.	.	.	.	.	0
24	70	Female	1	1	SC/SB+	Private	1	0	12	2020-07-21	2025-01-08	4.61875	2.5981	5	2020-07-21	2025-03-04	4.61875	1.0825	3	2020-07-21	2025-03-04	4.6667	4.61875	0.6495	.	.	.	.	.	1
25	55	Female	1	.	SC/SB+	Public	1	1	12	2022-08-23	2025-07-08	2.87474	4.17429	3	2022-08-23	2025-07-08	2.87474	1.0436	1	2022-08-23	2025-07-08	9	2.87474	0.3479	.	.	.	.	.	2
27	52	Female	1	.	SC/SB+	Public	1	0	14	2020-10-20	2024-01-30	3.50719	3.9918	10	2020-09-12	2024-04-23	3.61123	2.7691	9	2020-08-25	2024-04-23	5.2222	3.66051	2.4587	1	2020-10-10	2024-04-23	3.53457	0.28292	1
27	52	Female	1	.	SC/SB+	Public	1	1	9	2024-04-23	2025-06-10	1.13073	7.95944	5	2024-04-23	2025-08-04	1.28131	3.9022	.	.	.	.	.	.	.	.	.	.	.	2
28	31	Male	1	1	SS/SB0	Public	1	0	7	2020-09-29	2024-04-02	3.79466	1.8447	5	2020-09-29	2024-07-16	3.79466	1.3176	.	.	.	.	.	.	.	.	.	.	.	1
30	50	Male	1	1	SS/SB0	Public	1	0	3	2020-08-11	2021-04-21	1.05407	2.8461	2	2020-08-11	2021-08-31	1.05407	1.8974	1	2020-08-11	2021-08-31	3	1.05407	0.9487	.	.	.	.	.	1
30	50	Male	1	1	SS/SB0	Public	1	1	22	2021-08-31	2025-09-02	4.00548	5.49248	2	2021-08-31	2025-09-02	4.00548	0.4993	2	2021-08-31	2025-09-02	5	4.00548	0.4993	.	.	.	.	.	2
31	51	Male	1	1	SS/SB0	Public	0	.	8	2020-07-28	2025-04-23	4.73648	1.68902	11	2020-07-28	2025-05-24	4.82136	2.2815	7	2020-07-20	2025-04-23	6.2857	4.75838	1.4711	7	2020-07-20	2025-04-23	4.75838	1.47109	0
32	31	Male	1	.	SC/SB+	Private	1	1	11	2020-12-29	2025-07-22	4.56126	2.41161	46	2020-12-29	2025-08-08	4.6078	9.9831	9	2020-12-29	2025-07-22	1.7778	4.56126	1.9731	4	2020-12-29	2025-07-22	4.56126	0.87695	2
33	52	Female	1	1	SS/SB0	Public	0	.	7	2020-07-28	2025-08-27	5.08145	1.37756	9	2020-07-28	2025-08-27	5.08145	1.7711	7	2020-07-28	2025-08-27	8.4286	5.08145	1.3776	2	2020-07-28	2025-08-27	5.08145	0.39359	0
34	55	Male	1	.	SC/SB+	Private	0	.	16	2020-09-22	2025-07-15	4.8104	3.32612	8	2020-09-22	2025-07-15	4.8104	1.6631	2	2020-09-22	2025-07-15	2.5	4.8104	0.4158	.	.	.	.	.	0
35	60	Female	1	.	SS/SB0	Private	0	.	8	2021-02-09	2025-03-19	4.10404	1.9493	6	2021-02-09	2025-03-19	4.10404	1.462	2	2020-08-05	2025-03-19	1	4.61875	0.433	.	.	.	.	.	0
36	51	Male	1	1	SS/SB0	Public	1	0	3	2020-09-01	2025-09-02	1.01574	2.9535	.	.	.	.	.	.	.	.	.	.	.	.	.	.	.	.	1
36	51	Male	1	1	SS/SB0	Public	1	1	14	2021-09-07	2025-06-03	3.73717	3.74615	1	2021-09-07	2025-06-03	3.73717	0.2676	1	2021-09-07	2025-06-03	3	3.73717	0.2676	.	.	.	.	.	2
38	27	Female	1	0	SC/SB+	Private	1	1	17	2021-07-20	2025-07-22	4.00548	4.24419	4	2021-07-20	2025-07-22	4.00548	0.9986	.	.	.	.	.	.	.	.	.	.	.	2
40	45	Female	1	0	SC/SB+	Private	1	0	7	2020-12-15	2022-07-27	1.66735	4.19828	2	2020-12-15	2022-08-16	1.66735	1.1995	2	2020-12-15	2022-08-16	2	1.66735	1.1995	.	.	.	.	.	1
40	45	Female	1	0	SC/SB+	Private	1	1	19	2022-08-16	2025-06-24	2.85558	6.65364	16	2022-08-16	2025-06-24	2.85558	5.6031	7	2022-08-16	2025-06-24	9.7143	2.85558	2.4513	2	2022-08-16	2025-06-24	2.85558	0.70038	2
41	56	Male	1	.	SC/SB+	Public	0	.	18	2021-03-08	2025-08-18	4.44627	4.04834	8	2021-03-08	2025-08-18	4.44627	1.7993	2	2021-03-08	2025-08-18	8.5	4.44627	0.4498	.	.	.	.	.	0
42	42	Female	1	.	SC/SB+	Private	1	1	15	2021-06-08	2025-07-30	4.14237	3.62112	8	2021-06-08	2025-07-30	4.14237	1.9313	6	2021-06-08	2025-07-30	4.6667	4.14237	1.4484	.	.	.	.	.	2
44	57	Male	1	.	SC/SB+	Private	0	.	6	2021-04-20	2025-02-25	3.85216	1.55757	8	2020-10-04	2025-07-29	4.81588	1.6612	4	2020-10-05	2025-02-25	4	4.39151	0.9108	.	.	.	.	.	0
45	44	Female	1	.	SC/SB+	Public	0	.	9	2020-07-08	2025-07-22	5.03765	1.78655	9	2020-07-08	2025-07-22	5.03765	1.7865	8	2020-07-08	2025-07-22	7.75	5.03765	1.588	1	2020-07-08	2025-07-22	5.03765	0.19851	0
46	29	Male	1	.	SS/SB0	Private	0	.	6	2021-10-05	2023-10-17	2.03149	2.9535	1	2021-10-05	2023-10-17	2.03149	0.4923	.	.	.	.	.	.	.	.	.	.	.	0
47	48	Female	1	.	SS/SB0	Public	1	0	4	2020-10-20	2022-01-03	1.41821	2.82046	5	2020-10-05	2022-03-22	1.45927	3.4264	15	2020-07-01	2022-03-22	7.0667	1.72211	8.7103	3	2020-10-20	2022-03-22	1.41821	2.11535	1
49	56	Female	1	.	SC/SB+	Public	1	1	18	2021-07-13	2025-07-15	4.00548	4.49385	17	2021-07-13	2025-08-03	4.05749	4.1898	11	2021-07-13	2025-07-15	8.3636	4.00548	2.7462	3	2021-07-13	2025-07-15	4.00548	0.74897	2
52	41	Male	1	.	SC/SB+	Private	0	.	7	2021-06-15	2025-07-22	4.1013	1.70678	1	2021-06-15	2025-07-22	4.1013	0.2438	1	2021-06-15	2025-07-22	4	4.1013	0.2438	.	.	.	.	.	0
53	34	Female	1	.	SS/SB0	Public	1	0	11	2020-08-25	2022-09-13	2.26146	4.8641	8	2020-08-25	2022-11-29	2.26146	3.5375	6	2020-08-25	2022-11-29	4.1667	2.26146	2.6531	1	2020-08-25	2022-11-29	2.26146	0.44219	1
53	34	Female	1	.	SS/SB0	Public	1	1	17	2022-11-29	2025-07-08	2.60643	6.52232	55	2022-11-29	2025-08-14	2.70773	20.3122	7	2022-11-29	2025-07-08	3.7143	2.60643	2.6857	.	.	.	.	.	2
54	28	Male	1	.	SC/SB+	Private	1	1	17	2021-09-14	2025-07-29	3.87132	4.39127	73	2021-09-14	2025-07-29	3.87132	18.8566	17	2021-09-14	2025-07-29	16.0588	3.87132	4.3913	2	2021-09-14	2025-07-29	3.87132	0.51662	2
55	64	Male	1	.	SC/SB+	Public	0	.	6	2020-12-29	2025-05-13	4.36961	1.37312	.	.	.	.	.	.	.	.	.	.	.	.	.	.	.	.	0
56	37	Male	1	.	SS/SB0	Public	1	1	12	2020-12-22	2023-11-28	2.93224	4.09244	78	2020-12-22	2024-11-17	3.90418	19.9786	7	2020-12-22	2024-11-23	4	3.9206	1.7854	.	.	.	.	.	2
57	56	Male	1	.	SS/SB0	Private	0	.	6	2020-08-11	2025-05-13	4.75291	1.26238	3	2020-08-11	2025-05-13	4.75291	0.6312	.	.	.	.	.	.	.	.	.	.	.	0
58	31	Male	1	.	SS/SB0	Public	1	0	4	2020-12-15	2023-09-05	2.75975	1.4494	5	2020-12-15	2023-09-19	2.75975	1.8118	1	2020-12-15	2023-09-19	5	2.75975	0.3624	.	.	.	.	.	1
60	31	Male	0	.	SC/SB+	Public	1	1	11	2021-05-11	2024-07-23	3.20055	3.43691	135	2021-05-11	2025-08-08	4.24367	31.8121	25	2021-05-11	2025-06-20	6.96	4.10951	6.0834	3	2021-05-11	2024-07-23	3.20055	0.93734	2
61	42	Female	1	0	SS/SB0	Public	0	.	11	2020-10-27	2025-02-12	4.29569	2.56071	70	2020-10-05	2025-06-09	4.67625	14.9693	46	2020-10-05	2025-06-09	7	4.67625	9.8369	21	2020-10-27	2025-03-16	4.3833	4.79091	0
62	44	Female	1	.	SS/SB0	Private	0	.	16	2020-07-29	2025-08-06	5.02122	3.18648	4	2020-07-10	2025-08-06	5.07324	0.7885	3	2020-07-10	2025-08-06	5.3333	5.07324	0.5913	.	.	.	.	.	0
63	32	Female	1	.	Other	Public	1	0	11	2020-12-31	2024-02-21	3.42505	3.21163	227	2020-08-09	2024-06-04	3.8193	59.4349	8	2020-12-31	2024-06-04	3	3.42505	2.3357	1	2020-12-31	2024-06-04	3.42505	0.29197	1
65	47	Male	1	.	SC/SB+	Private	0	.	19	2020-07-28	2025-08-20	5.06229	3.75324	.	.	.	.	.	.	.	.	.	.	.	.	.	.	.	.	0
67	46	Male	0	.	SS/SB0	Public	0	.	7	2023-03-29	2025-06-03	2.18207	3.20797	51	2022-04-11	2025-07-14	3.25804	15.6536	27	2022-04-11	2025-07-14	6.2593	3.25804	8.2872	2	2023-03-29	2025-06-03	2.18207	0.91656	0
69	42	Male	1	1	SS/SB0	Public	1	0	4	2020-08-04	2021-07-13	1.28405	3.11514	3	2020-07-11	2021-11-16	1.34976	2.2226	9	2020-07-11	2021-11-16	6.5556	1.34976	6.6678	2	2020-08-04	2021-11-16	1.28405	1.55757	1
69	42	Male	1	1	SS/SB0	Public	1	1	14	2021-11-16	2025-05-13	3.48802	4.01374	112	2021-11-16	2025-08-15	3.74538	29.9035	24	2021-11-16	2025-05-21	8.9583	3.50992	6.8378	12	2021-11-16	2025-05-21	3.50992	3.41888	2
70	41	Female	1	.	SS/SB0	Public	0	.	16	2021-06-22	2025-06-10	3.96715	4.03313	76	2021-06-22	2025-06-10	3.96715	19.1573	37	2021-06-22	2025-06-10	6.8378	3.96715	9.3266	1	2021-06-22	2025-06-10	3.96715	0.25207	0
71	48	Female	1	0	SC/SB+	Private	1	0	11	2020-09-01	2024-10-30	4.65708	2.36199	4	2020-09-01	2025-04-29	4.65708	0.8589	3	2020-09-01	2025-04-29	1.6667	4.65708	0.6442	.	.	.	.	.	1
72	43	Male	1	.	SC/SB+	Public	1	1	12	2022-02-08	2025-07-15	3.43053	3.498	2	2022-02-08	2025-07-15	3.43053	0.583	.	.	.	.	.	.	.	.	.	.	.	2
73	47	Male	1	0	SS/SB0	Public	0	.	12	2020-12-01	2025-06-03	4.50376	2.66444	.	.	.	.	.	.	.	.	.	.	.	.	.	.	.	.	0
74	46	Female	1	.	SS/SB0	Public	0	.	11	2020-08-04	2025-05-06	4.75291	2.31437	14	2020-08-04	2025-05-06	4.75291	2.9456	6	2020-08-04	2025-05-06	3.6667	4.75291	1.2624	.	.	.	.	.	0
76	47	Male	1	1	SC/SB+	Private	1	1	19	2021-01-05	2025-07-08	4.50376	4.21869	.	.	.	.	.	.	.	.	.	.	.	.	.	.	.	.	2
77	39	Female	1	0	SS/SB0	Private	0	.	10	2020-11-03	2025-02-18	4.29295	2.3294	3	2020-11-03	2025-02-18	4.29295	0.6988	.	.	.	.	.	.	.	.	.	.	.	0
79	25	Male	1	.	SS/SB0	Public	1	1	13	2021-08-24	2025-08-19	3.98631	3.26116	7	2021-08-24	2025-08-19	3.98631	1.756	3	2021-08-24	2025-08-19	4	3.98631	0.7526	.	.	.	.	.	2
81	26	Male	1	1	SS/SB0	Private	1	1	35	2021-06-08	2025-08-19	4.19713	8.33904	179	2021-06-08	2025-08-19	4.19713	42.6482	15	2021-06-08	2025-08-19	4.0667	4.19713	3.5739	4	2021-06-08	2025-08-19	4.19713	0.95303	2
82	27	Female	1	.	SC/SB+	Private	0	.	5	2023-09-05	2025-03-05	1.4976	3.33867	4	2022-11-08	2025-07-02	2.6475	1.5109	1	2023-09-05	2025-03-05	4	1.4976	0.6677	.	.	.	.	.	0
84	63	Female	1	.	SC/SB+	Private	0	.	4	2022-03-15	2023-05-09	1.1499	3.47857	.	.	.	.	.	.	.	.	.	.	.	.	.	.	.	.	0
85	47	Female	1	1	SS/SB0	Private	0	.	8	2020-07-21	2024-01-30	3.52635	2.26863	.	.	.	.	.	.	.	.	.	.	.	.	.	.	.	.	0
86	64	Female	1	.	SC/SB+	Private	1	0	9	2020-09-29	2023-02-21	2.47228	3.64037	.	.	.	.	.	.	.	.	.	.	.	.	.	.	.	.	1
86	64	Female	1	.	SC/SB+	Private	1	1	11	2023-03-21	2025-07-15	2.31896	4.74351	1	2023-03-21	2025-07-15	2.31896	0.4312	1	2023-03-21	2025-07-15	3	2.31896	0.4312	.	.	.	.	.	2
87	36	Female	1	.	SS/SB0	Private	0	.	8	2020-08-25	2025-08-12	4.96372	1.61169	5	2020-08-25	2025-08-12	4.96372	1.0073	2	2020-08-25	2025-08-12	2.5	4.96372	0.4029	.	.	.	.	.	0
88	66	Male	1	0	SS/SB0	Private	0	.	18	2020-09-29	2025-06-24	4.73374	3.80249	8	2020-09-29	2025-06-24	4.73374	1.69	6	2020-09-29	2025-06-24	3.5	4.73374	1.2675	.	.	.	.	.	0
89	41	Male	1	.	SS/SB0	Public	1	1	17	2022-01-11	2025-08-19	3.60301	4.71828	8	2022-01-11	2025-08-19	3.60301	2.2204	1	2022-01-11	2025-08-19	6	3.60301	0.2775	.	.	.	.	.	2
90	39	Female	1	1	SS/SB0	Public	1	0	5	2020-12-01	2022-05-17	1.74401	2.86695	8	2020-07-11	2022-08-30	2.13552	3.7462	6	2020-07-11	2022-08-30	8	2.13552	2.8096	.	.	.	.	.	1
90	39	Female	1	1	SS/SB0	Public	1	1	21	2022-08-30	2025-06-24	2.81725	7.45408	20	2022-08-30	2025-08-15	2.95962	6.7576	18	2022-08-30	2025-06-24	13.3333	2.81725	6.3892	4	2022-08-30	2025-06-24	2.81725	1.41983	2
92	41	Female	1	0	SS/SB0	Private	1	0	2	2020-10-06	2021-04-06	1.05407	1.8974	1	2020-10-06	2021-10-26	1.05407	0.9487	1	2020-10-06	2021-10-26	2	1.05407	0.9487	.	.	.	.	.	1
92	41	Female	1	0	SS/SB0	Private	1	1	18	2021-10-26	2025-07-02	3.68241	4.8881	13	2021-10-26	2025-07-02	3.68241	3.5303	.	.	.	.	.	.	.	.	.	.	.	2
93	29	Female	1	.	SC/SB+	Private	0	.	6	2020-12-22	2025-07-23	4.58316	1.30914	1	2020-12-22	2025-07-23	4.58316	0.2182	.	.	.	.	.	.	.	.	.	.	.	0
94	26	Male	1	.	SS/SB0	Public	1	0	4	2020-09-22	2022-03-22	1.74401	2.29356	.	.	.	.	.	.	.	.	.	.	.	.	.	.	.	.	1
94	26	Male	1	.	SS/SB0	Public	1	1	14	2022-06-21	2025-07-23	3.0883	4.53324	6	2022-06-21	2025-07-23	3.0883	1.9428	4	2022-06-21	2025-07-23	6.75	3.0883	1.2952	1	2022-06-21	2025-07-23	3.0883	0.3238	2
95	43	Female	1	1	SS/SB0	Private	1	1	19	2021-07-27	2025-07-02	3.93155	4.83269	65	2021-07-27	2025-07-20	3.98084	16.3282	12	2021-07-27	2025-07-02	9.5833	3.93155	3.0522	1	2021-07-27	2025-07-20	3.98084	0.2512	2
96	29	Male	1	0	Other	Public	1	1	15	2021-11-16	2025-05-20	3.50719	4.27693	14	2021-11-16	2025-07-11	3.64956	3.8361	10	2021-11-16	2025-06-17	4.7	3.58385	2.7903	3	2021-11-16	2025-05-20	3.50719	0.85539	2
97	48	Female	1	0	SS/SB0	Private	0	.	26	2020-12-01	2025-08-27	4.73648	5.48931	44	2020-09-19	2025-08-27	4.93634	8.9135	39	2020-09-19	2025-08-27	8.2564	4.93634	7.9006	17	2020-10-11	2025-08-27	4.87611	3.48638	0
98	26	Female	1	.	SS/SB0	Public	1	0	2	2020-10-27	2021-03-30	1.01574	1.969	5	2020-07-13	2021-11-02	1.30595	3.8286	3	2020-07-14	2021-11-02	2.3333	1.30322	2.302	.	.	.	.	.	1
99	38	Male	1	.	SS/SB0	Public	1	1	9	2021-11-09	2024-10-23	2.95414	3.04657	25	2021-11-09	2025-07-21	3.6961	6.7639	22	2021-11-09	2025-06-13	11.8636	3.59206	6.1246	15	2021-11-09	2025-07-21	3.6961	4.05833	2
100	66	Male	1	.	SC/SB+	Public	0	.	5	2021-06-29	2025-05-06	3.85216	1.29797	2	2021-06-29	2025-05-06	3.85216	0.5192	1	2021-06-29	2025-05-06	3	3.85216	0.2596	.	.	.	.	.	0
102	27	Male	1	.	SS/SB0	Private	0	.	12	2020-07-28	2025-03-12	4.62149	2.59656	2	2020-07-28	2025-03-12	4.62149	0.4328	.	.	.	.	.	.	.	.	.	.	.	0
105	28	Female	1	.	SS/SB0	Public	1	1	18	2022-11-15	2025-02-18	2.26146	7.95944	39	2022-11-15	2025-06-20	2.59548	15.0261	17	2022-11-15	2025-06-20	4.2941	2.59548	6.5498	2	2022-11-15	2025-02-18	2.26146	0.88438	2
106	27	Female	1	.	SS/SB0	Public	1	1	19	2021-06-01	2025-08-12	4.19713	4.52691	5	2021-06-01	2025-08-12	4.19713	1.1913	2	2021-06-01	2025-08-12	5.3333	4.19713	0.4765	.	.	.	.	.	2
108	25	Male	1	.	SS/SB0	Public	1	1	21	2022-01-04	2025-06-24	3.46886	6.05387	176	2022-01-04	2025-08-01	3.5729	49.2598	29	2022-01-04	2025-07-01	8.2759	3.48802	8.3142	18	2022-01-04	2025-06-24	3.46886	5.18903	2
110	36	Female	1	1	SC/SB+	Public	1	0	4	2020-10-06	2022-03-08	1.68652	2.37175	4	2020-10-06	2022-06-14	1.68652	2.3718	.	.	.	.	.	.	.	.	.	.	.	1
110	36	Female	1	1	SC/SB+	Public	1	1	13	2022-06-14	2025-07-22	3.10472	4.18717	14	2022-06-14	2025-07-22	3.10472	4.5093	4	2022-06-14	2025-07-22	4	3.10472	1.2884	.	.	.	.	.	2
111	31	Female	1	.	SC/SB+	Public	1	1	26	2021-01-26	2025-01-15	3.96988	6.54931	145	2021-01-26	2025-07-22	4.4846	32.3329	12	2021-01-26	2025-06-11	2.8333	4.37235	2.7445	.	.	.	.	.	2
112	24	Male	1	.	SS/SB0	Public	1	1	3	2024-05-07	2025-06-04	1.07598	2.78817	5	2024-05-07	2025-07-13	1.18275	4.2274	1	2024-05-07	2025-06-08	1	1.08693	0.92	.	.	.	.	.	2
113	52	Female	1	.	SC/SB+	Public	0	.	4	2020-10-20	2022-02-15	1.32238	3.02484	.	.	.	.	.	1	2020-10-20	2022-02-15	2	1.32238	0.7562	.	.	.	.	.	0
114	46	Female	1	.	SC/SB+	Private	1	0	3	2020-08-18	2021-11-09	1.62902	1.8416	.	.	.	.	.	.	.	.	.	.	.	.	.	.	.	.	1
114	46	Female	1	.	SC/SB+	Private	1	1	6	2022-04-05	2024-11-12	2.60643	2.302	.	.	.	.	.	.	.	.	.	.	.	.	.	.	.	.	2
115	29	Male	1	.	SC/SB+	Public	1	0	3	2020-10-20	2021-08-31	1.20739	2.48469	3	2020-07-01	2022-01-04	1.51129	1.9851	2	2020-10-20	2022-01-04	5.5	1.20739	1.6565	.	.	.	.	.	1
115	29	Male	1	.	SC/SB+	Public	1	1	15	2022-01-04	2025-08-12	3.60301	4.16318	13	2022-01-04	2025-08-12	3.60301	3.6081	6	2022-01-04	2025-08-12	3.8333	3.60301	1.6653	.	.	.	.	.	2
117	35	Male	1	1	SC/SB+	Public	1	1	7	2021-04-13	2024-01-31	2.80082	2.49927	88	2021-04-13	2025-08-13	4.33402	20.3045	17	2021-04-13	2025-07-13	3.1176	4.24914	4.0008	8	2021-04-13	2025-04-06	3.98084	2.00963	2
118	26	Male	1	.	SC/SB+	Public	1	0	6	2020-10-13	2022-03-08	1.64819	3.64037	19	2020-08-05	2022-06-07	1.8371	10.3424	2	2020-08-07	2022-06-07	4	1.83162	1.0919	.	.	.	.	.	1
120	52	Male	1	.	SS/SB0	Private	1	1	9	2021-02-16	2025-08-06	4.46817	2.01425	1	2021-02-16	2025-08-06	4.46817	0.2238	2	2021-02-16	2025-08-06	4.5	4.46817	0.4476	.	.	.	.	.	2
122	53	Female	1	.	SS/SB0	Private	0	.	15	2020-10-27	2025-08-26	4.82957	3.10587	9	2020-10-27	2025-08-26	4.82957	1.8635	7	2020-10-27	2025-08-26	4	4.82957	1.4494	1	2020-10-27	2025-08-26	4.82957	0.20706	0
123	37	Male	1	.	SC/SB+	Private	1	1	13	2021-06-22	2025-05-21	3.91239	3.32278	1	2021-06-22	2025-05-21	3.91239	0.2556	.	.	.	.	.	.	.	.	.	.	.	2
124	37	Male	1	.	SC/SB+	Public	1	0	8	2020-09-22	2024-04-09	3.81383	2.09763	28	2020-09-22	2024-07-16	3.81383	7.3417	6	2020-07-06	2024-07-16	2.3333	4.02738	1.4898	2	2020-07-06	2024-07-16	4.02738	0.4966	1
124	37	Male	1	.	SC/SB+	Public	1	1	7	2024-07-16	2025-08-19	1.0924	6.40789	14	2024-07-16	2025-08-19	1.0924	12.8158	4	2024-07-16	2025-08-19	8.25	1.0924	3.6617	1	2024-07-16	2025-08-19	1.0924	0.91541	2
125	50	Male	1	1	SS/SB0	Private	1	1	18	2021-05-11	2025-08-05	4.23546	4.24984	2	2021-05-11	2025-08-05	4.23546	0.4722	1	2021-05-11	2025-08-05	1	4.23546	0.2361	.	.	.	.	.	2
126	25	Female	1	1	SS/SB0	Public	1	1	13	2022-08-02	2025-07-22	2.97057	4.37627	11	2022-08-02	2025-07-22	2.97057	3.703	6	2022-08-02	2025-07-22	3.3333	2.97057	2.0198	2	2022-08-02	2025-07-22	2.97057	0.67327	2
127	38	Female	1	0	SS/SB0	Private	0	.	14	2020-10-27	2025-09-02	4.84873	2.88735	27	2020-10-27	2025-09-02	4.84873	5.5685	8	2020-10-27	2025-09-02	5.5	4.84873	1.6499	2	2020-10-27	2025-09-02	4.84873	0.41248	0
128	24	Male	1	.	SC/SB+	Private	0	.	5	2023-11-07	2025-06-17	1.60986	3.10587	.	.	.	.	.	.	.	.	.	.	.	.	.	.	.	.	0
129	37	Female	1	.	SS/SB0	Public	0	.	6	2022-01-18	2024-08-14	2.57084	2.33387	5	2021-02-26	2024-08-14	3.46338	1.4437	.	.	.	.	.	.	.	.	.	.	.	0
131	46	Male	1	.	SS/SB0	Public	1	1	14	2021-06-08	2025-08-19	4.19713	3.33562	14	2021-06-08	2025-08-19	4.19713	3.3356	2	2021-06-08	2025-08-19	1.5	4.19713	0.4765	.	.	.	.	.	2
132	33	Female	1	.	SS/SB0	Public	0	.	18	2020-07-21	2025-07-15	4.98289	3.61236	.	.	.	.	.	.	.	.	.	.	.	.	.	.	.	.	0
134	50	Female	1	0	SS/SB0	Public	0	.	17	2020-11-10	2025-08-06	4.73648	3.58916	5	2020-11-10	2025-08-06	4.73648	1.0556	1	2020-07-27	2025-08-06	3	5.02669	0.1989	.	.	.	.	.	0
135	24	Male	1	.	SC/SB+	Public	1	0	4	2023-05-03	2024-02-14	1.03217	3.87533	2	2022-05-19	2024-05-14	1.98768	1.0062	.	.	.	.	.	.	.	.	.	.	.	1
138	33	Male	1	.	SS/SB0	Public	1	0	6	2020-11-10	2024-04-23	3.52635	1.70148	34	2020-08-30	2024-05-21	3.72348	9.1313	24	2020-08-30	2024-05-21	6.6667	3.72348	6.4456	9	2020-09-28	2024-05-21	3.64408	2.46976	1
139	32	Female	1	.	SC/SB+	Public	1	0	11	2020-11-10	2023-07-18	2.77892	3.95837	39	2020-07-27	2023-08-22	3.06913	12.7072	6	2020-11-10	2023-08-22	4.8333	2.77892	2.1591	.	.	.	.	.	1
139	32	Female	1	.	SC/SB+	Public	1	1	14	2023-08-22	2025-06-24	1.83984	7.60938	120	2023-08-22	2025-08-10	1.96851	60.9597	18	2023-08-22	2025-07-10	7.1667	1.88364	9.556	9	2023-08-22	2025-06-24	1.83984	4.89174	2
140	34	Male	1	1	SC/SB+	Public	1	0	11	2020-09-22	2023-08-29	3.02806	3.63269	9	2020-09-22	2023-10-03	3.02806	2.9722	5	2020-09-22	2023-10-03	3.6	3.02806	1.6512	.	.	.	.	.	1
140	34	Male	1	1	SC/SB+	Public	1	1	10	2023-10-03	2025-09-02	1.9165	5.21786	7	2023-10-03	2025-09-02	1.9165	3.6525	.	.	.	.	.	.	.	.	.	.	.	2
141	53	Male	1	1	SC/SB+	Private	1	0	9	2020-10-13	2023-01-09	2.31896	3.88105	5	2020-10-13	2023-02-07	2.31896	2.1561	5	2020-10-13	2023-02-07	8.6	2.31896	2.1561	1	2020-10-13	2023-02-07	2.31896	0.43123	1
141	53	Male	1	1	SC/SB+	Private	1	1	14	2023-02-07	2025-07-01	2.39562	5.844	29	2023-02-07	2025-08-11	2.50787	11.5636	23	2023-02-07	2025-07-01	10	2.39562	9.6009	14	2023-02-07	2025-08-11	2.50787	5.58242	2
143	33	Male	1	.	SS/SB0	Private	0	.	3	2021-10-26	2023-05-09	1.5332	1.9567	1	2021-10-26	2023-05-09	1.5332	0.6522	2	2021-10-26	2023-05-09	4.5	1.5332	1.3045	.	.	.	.	.	0
144	42	Female	1	.	SC/SB+	Private	0	.	2	2022-03-15	2024-03-12	1.99316	1.00343	.	.	.	.	.	.	.	.	.	.	.	.	.	.	.	.	0
145	33	Male	1	.	SS/SB0	Private	1	0	4	2020-09-08	2021-11-16	1.68652	2.37175	.	.	.	.	.	.	.	.	.	.	.	.	.	.	.	.	1
145	33	Male	1	.	SS/SB0	Private	1	1	6	2022-05-17	2024-09-10	2.31896	2.58737	1	2022-05-17	2024-09-10	2.31896	0.4312	.	.	.	.	.	.	.	.	.	.	.	2
146	25	Female	1	.	SS/SB0	Public	1	0	2	2021-10-26	2022-11-16	1.24572	1.60549	3	2021-10-26	2023-01-24	1.24572	2.4082	.	.	.	.	.	.	.	.	.	.	.	1
146	25	Female	1	.	SS/SB0	Public	1	1	9	2023-01-24	2025-07-01	2.43395	3.69769	5	2023-01-24	2025-07-01	2.43395	2.0543	1	2023-01-24	2025-07-01	3	2.43395	0.4109	.	.	.	.	.	2
147	36	Male	1	.	SS/SB0	Public	1	0	8	2020-08-18	2023-05-23	3.0089	2.65878	4	2020-08-18	2023-08-22	3.0089	1.3294	3	2020-08-18	2023-08-22	2.3333	3.0089	0.997	.	.	.	.	.	1
147	36	Male	1	.	SS/SB0	Public	1	1	9	2023-08-22	2025-07-15	1.89733	4.74351	3	2023-08-22	2025-07-15	1.89733	1.5812	1	2023-08-22	2025-07-15	3	1.89733	0.5271	.	.	.	.	.	2
148	34	Female	1	1	SS/SB0	Public	1	0	5	2020-07-08	2021-10-26	1.31964	3.7889	5	2020-06-30	2021-11-02	1.34155	3.727	8	2020-07-08	2021-11-02	4.6667	1.31964	6.0622	5	2020-07-08	2021-11-02	1.31964	3.7889	1
148	34	Female	1	1	SS/SB0	Public	1	1	18	2021-11-02	2025-07-01	3.66051	4.91735	48	2021-11-02	2025-07-20	3.71253	12.9292	31	2021-11-02	2025-07-07	5.4194	3.67693	8.4309	15	2021-11-02	2025-07-01	3.66051	4.09779	2
149	34	Female	1	.	SC/SB+	Private	1	0	5	2020-07-07	2022-03-15	1.95483	2.55777	1	2020-07-07	2022-06-21	1.95483	0.5116	.	.	.	.	.	.	.	.	.	.	.	1
149	34	Female	1	.	SC/SB+	Private	1	1	12	2022-06-21	2025-06-11	2.97331	4.03591	1	2022-06-21	2025-06-11	2.97331	0.3363	.	.	.	.	.	.	.	.	.	.	.	2
150	24	Female	1	.	SS/SB0	Public	1	0	8	2023-08-09	2024-09-10	1.24298	6.43612	55	2023-08-09	2024-11-05	1.24298	44.2483	13	2023-08-09	2024-11-05	5.6154	1.24298	10.4587	7	2023-08-09	2024-11-05	1.24298	5.63161	1
151	38	Male	1	.	SS/SB0	Other	0	.	5	2020-07-07	2022-04-19	1.78234	2.8053	10	2020-07-07	2025-04-30	4.81314	2.0776	7	2020-07-07	2025-04-30	5.4286	4.81314	1.4544	1	2020-07-07	2024-07-15	4.0219	0.24864	0
152	38	Female	1	.	SS/SB0	Private	1	1	8	2021-04-28	2025-05-20	4.06023	1.97033	1	2021-04-28	2025-05-20	4.06023	0.2463	1	2021-04-28	2025-05-20	2	4.06023	0.2463	.	.	.	.	.	2
154	33	Female	1	1	SS/SB0	Private	0	.	22	2020-09-08	2025-07-23	4.87064	4.51686	140	2020-09-08	2025-08-12	4.92539	28.4241	19	2020-07-13	2025-07-23	4.8947	5.02669	3.7798	2	2020-07-13	2025-07-23	5.02669	0.39788	0
155	24	Male	1	.	SS/SB0	Private	1	1	5	2024-05-07	2025-08-19	1.28405	3.89392	5	2024-05-07	2025-08-19	1.28405	3.8939	3	2024-05-07	2025-08-19	4.6667	1.28405	2.3364	.	.	.	.	.	2
156	45	Male	1	.	SC/SB+	Private	0	.	9	2020-10-20	2024-04-09	3.46886	2.59451	.	.	.	.	.	.	.	.	.	.	.	.	.	.	.	.	0
157	35	Female	1	.	SS/SB0	Private	1	0	4	2021-01-12	2023-08-23	2.70226	1.48024	.	.	.	.	.	1	2020-07-22	2023-09-26	5	3.17864	0.3146	.	.	.	.	.	1
157	35	Female	1	.	SS/SB0	Private	1	1	8	2023-09-26	2025-08-12	1.87817	4.25948	4	2023-09-26	2025-08-12	1.87817	2.1297	1	2023-09-26	2025-08-12	4	1.87817	0.5324	.	.	.	.	.	2
158	24	Male	1	.	SC/SB+	Private	0	.	7	2020-07-08	2021-11-16	1.35797	5.15474	124	2020-07-07	2025-07-23	5.04312	24.5879	17	2020-07-08	2025-05-19	6.7647	4.86242	3.4962	2	2020-07-08	2025-03-20	4.69815	0.4257	0
159	37	Female	1	.	SC/SB+	Private	0	.	11	2020-09-01	2025-05-14	4.69815	2.34135	5	2020-09-01	2025-05-14	4.69815	1.0642	2	2020-09-01	2025-05-14	10	4.69815	0.4257	1	2020-09-01	2025-05-14	4.69815	0.21285	0
160	30	Female	1	.	SC/SB+	Private	1	0	4	2020-08-04	2022-06-29	1.95483	2.04622	4	2020-07-09	2022-07-19	2.02601	1.9743	1	2020-07-09	2022-07-19	3	2.02601	0.4936	.	.	.	.	.	1
160	30	Female	1	.	SC/SB+	Private	1	1	12	2022-07-19	2025-07-15	2.98973	4.01374	6	2022-07-19	2025-07-15	2.98973	2.0069	5	2022-07-19	2025-07-15	4.2	2.98973	1.6724	.	.	.	.	.	2
161	31	Female	1	.	SC/SB+	Public	0	.	11	2020-09-22	2024-10-08	4.04381	2.72021	50	2020-07-12	2025-04-26	4.7885	10.4417	31	2020-09-04	2025-04-26	5.7419	4.64066	6.6801	14	2020-09-22	2024-12-30	4.27105	3.27788	0
162	38	Female	1	.	SC/SB+	Private	1	1	5	2021-09-07	2022-12-12	1.26215	3.9615	7	2021-09-07	2022-12-12	1.26215	5.5461	1	2021-09-07	2022-12-12	4	1.26215	0.7923	.	.	.	.	.	2
163	31	Female	1	.	SS/SB0	Private	1	1	14	2021-03-30	2025-04-08	4.02464	3.47857	1	2021-03-30	2025-04-08	4.02464	0.2485	.	.	.	.	.	.	.	.	.	.	.	2
164	52	Female	1	.	SC/SB+	Private	1	0	10	2020-11-03	2025-01-08	4.44627	2.24908	1	2020-11-03	2025-04-15	4.44627	0.2249	.	.	.	.	.	.	.	.	.	.	.	1
165	25	Female	1	.	SC/SB+	Public	1	0	12	2020-07-28	2024-10-22	4.27379	2.80782	85	2020-07-28	2024-11-05	4.27379	19.8887	19	2020-07-28	2024-11-05	2.0526	4.27379	4.4457	11	2020-07-28	2024-11-05	4.27379	2.57383	1
166	69	Male	1	.	SC/SB+	Private	1	1	16	2021-06-15	2025-09-02	4.21629	3.79481	.	.	.	.	.	.	.	.	.	.	.	.	.	.	.	.	2
167	31	Female	1	.	SS/SB0	Public	1	1	22	2021-01-26	2024-01-09	2.9514	7.45408	38	2021-01-26	2024-01-09	2.9514	12.8752	19	2021-01-26	2024-01-09	11.5789	2.9514	6.4376	13	2021-01-26	2024-01-09	2.9514	4.40468	2
168	25	Female	1	.	SS/SB0	Private	1	1	12	2022-12-20	2025-08-20	2.66667	4.5	4	2022-12-20	2025-08-20	2.66667	1.5	3	2022-12-20	2025-08-20	5.6667	2.66667	1.125	.	.	.	.	.	2
171	46	Female	1	.	SC/SB+	Private	1	1	12	2021-03-30	2025-07-08	4.27379	2.80782	3	2021-03-30	2025-07-08	4.27379	0.702	1	2021-03-30	2025-07-08	5	4.27379	0.234	.	.	.	.	.	2
172	52	Female	1	.	SC/SB+	Public	1	1	16	2021-03-09	2025-04-29	4.13963	3.86508	6	2021-03-09	2025-04-29	4.13963	1.4494	3	2021-03-09	2025-04-29	5.6667	4.13963	0.7247	1	2021-03-09	2025-04-29	4.13963	0.24157	2
173	35	Female	1	.	SC/SB+	Public	0	.	10	2020-07-07	2025-06-10	4.92539	2.03029	5	2020-07-07	2025-06-10	4.92539	1.0151	1	2020-07-07	2025-06-10	1	4.92539	0.203	.	.	.	.	.	0
175	25	Female	1	.	SS/SB0	Public	1	1	10	2024-05-21	2025-08-12	1.22656	8.1529	.	.	.	.	.	.	.	.	.	.	.	.	.	.	.	.	2
176	24	Male	1	.	SC/SB+	Public	1	1	6	2024-04-16	2025-08-19	1.34155	4.47245	3	2024-04-16	2025-08-19	1.34155	2.2362	.	.	.	.	.	.	.	.	.	.	.	2
177	23	Female	1	0	SS/SB0	Public	1	1	10	2024-04-16	2025-08-26	1.36071	7.34909	27	2024-04-16	2025-08-26	1.36071	19.8426	13	2024-04-16	2025-08-26	10.2308	1.36071	9.5538	11	2024-04-16	2025-08-26	1.36071	8.084	2
178	22	Female	1	.	SS/SB0	Public	0	.	8	2021-02-23	2025-04-30	4.1807	1.91356	22	2021-02-23	2025-04-30	4.1807	5.2623	12	2021-02-23	2025-04-30	3.5	4.1807	2.8703	7	2021-02-23	2025-04-30	4.1807	1.67436	0
180	41	Female	1	1	SC/SB+	Private	1	0	11	2020-12-22	2024-03-26	3.56468	3.08583	4	2020-12-21	2024-07-16	3.56742	1.1213	3	2020-12-22	2024-07-16	2.6667	3.56468	0.8416	.	.	.	.	.	1
180	41	Female	1	1	SC/SB+	Private	1	1	5	2024-07-16	2025-07-22	1.01574	4.92251	2	2024-07-16	2025-07-22	1.01574	1.969	1	2024-07-16	2025-07-22	3	1.01574	0.9845	.	.	.	.	.	2
181	43	Male	1	.	SS/SB0	Public	0	.	5	2020-08-04	2022-04-06	1.67009	2.99385	28	2020-07-09	2025-03-24	4.70637	5.9494	28	2020-07-09	2025-03-24	14	4.70637	5.9494	13	2020-08-04	2024-07-07	3.92334	3.3135	0
182	40	Female	1	.	SC/SB+	Public	0	.	3	2020-08-18	2021-12-08	1.30595	2.29717	.	.	.	.	.	.	.	.	.	.	.	.	.	.	.	.	0
183	59	Male	1	0	SC/SB+	Other	0	.	7	2021-03-02	2025-06-17	4.29295	1.63058	.	.	.	.	.	.	.	.	.	.	.	.	.	.	.	.	0
184	37	Female	1	.	SC/SB+	Public	1	0	5	2020-08-04	2021-10-19	1.57153	3.18162	1	2020-08-04	2022-03-01	1.57153	0.6363	2	2020-08-04	2022-03-01	8	1.57153	1.2726	.	.	.	.	.	1
184	37	Female	1	.	SC/SB+	Public	1	1	19	2022-03-01	2025-07-16	3.37577	5.62835	49	2022-03-01	2025-07-28	3.40862	14.3753	19	2022-03-01	2025-07-16	6.5263	3.37577	5.6283	12	2022-03-01	2025-07-16	3.37577	3.55474	2
186	46	Female	1	0	SS/SB0	Public	0	.	12	2020-10-20	2024-06-04	3.62218	3.31293	41	2020-09-14	2025-08-07	4.89528	8.3754	27	2020-09-15	2025-06-14	10.7778	4.7447	5.6906	9	2020-10-03	2025-06-14	4.69541	1.91676	0
187	56	Male	1	.	SC/SB+	Other	0	.	9	2020-08-25	2025-03-26	4.58316	1.96371	2	2020-08-12	2025-03-26	4.61875	0.433	2	2020-08-13	2025-03-26	6.5	4.61602	0.4333	.	.	.	.	.	0
188	45	Female	1	.	SC/SB+	Public	0	.	6	2020-10-06	2022-06-01	1.65092	3.63433	7	2020-09-07	2024-11-11	4.17796	1.6755	3	2020-09-07	2024-11-11	3.6667	4.17796	0.7181	.	.	.	.	.	0
189	34	Female	1	0	SS/SB0	Public	1	0	8	2022-12-13	2024-10-23	2.12731	3.76062	63	2020-09-11	2025-01-28	4.38056	14.3817	8	2021-06-02	2025-01-28	3.625	3.65777	2.1871	.	.	.	.	.	1
190	23	Female	1	.	SC/SB+	Public	1	0	5	2021-12-14	2023-03-13	1.49487	3.34478	71	2021-11-18	2023-06-13	1.56605	45.337	4	2021-11-27	2023-06-13	2.75	1.54141	2.595	1	2021-12-12	2023-06-13	1.50034	0.66651	1
190	23	Female	1	.	SC/SB+	Public	1	1	10	2023-06-13	2025-05-20	1.93566	5.1662	102	2023-06-13	2025-07-31	2.13279	47.8248	6	2023-06-13	2025-05-20	1.5	1.93566	3.0997	2	2023-06-13	2025-05-20	1.93566	1.03324	2
191	28	Female	1	.	SS/SB0	Public	0	.	15	2021-05-18	2025-07-09	4.14237	3.62112	9	2020-09-14	2025-07-09	4.81588	1.8688	.	.	.	.	.	.	.	.	.	.	.	0
194	42	Female	1	.	SS/SB0	Private	0	.	11	2020-09-29	2025-04-29	4.58042	2.40152	2	2020-09-29	2025-04-29	4.58042	0.4366	.	.	.	.	.	.	.	.	.	.	.	0
195	40	Female	1	0	SS/SB0	Public	0	.	17	2020-09-29	2025-04-29	4.58042	3.71145	39	2020-07-17	2025-04-29	4.78303	8.1538	23	2020-08-04	2025-04-29	7.1304	4.73374	4.8587	1	2020-09-29	2025-04-29	4.58042	0.21832	0
196	35	Female	1	.	SS/SB0	Private	0	.	10	2020-08-11	2025-05-13	4.75291	2.10397	52	2020-07-09	2025-06-18	4.94182	10.5224	22	2020-07-09	2025-06-18	6.6364	4.94182	4.4518	6	2020-07-09	2025-05-13	4.84326	1.23884	0
197	30	Male	1	1	SS/SB0	Public	0	.	14	2022-11-15	2025-06-10	2.5681	5.45149	31	2020-07-27	2025-07-11	4.95551	6.2557	18	2020-07-27	2025-06-10	5.7222	4.87064	3.6956	6	2022-07-31	2025-06-10	2.86105	2.09713	0
198	43	Male	1	.	SC/SB+	Public	0	.	19	2020-12-01	2025-07-16	4.62149	4.11123	31	2020-12-01	2025-07-16	4.62149	6.7078	19	2020-11-01	2025-07-16	4.7895	4.70363	4.0394	4	2020-11-20	2025-07-16	4.65161	0.85992	0
199	39	Male	0	.	SC/SB+	Public	0	.	16	2020-07-14	2025-08-19	5.09788	3.13856	14	2020-07-14	2025-08-19	5.09788	2.7462	6	2020-07-14	2025-08-19	4.3333	5.09788	1.177	.	.	.	.	.	0
200	41	Male	1	.	SC/SB+	Public	1	0	13	2020-08-25	2024-09-10	4.27379	3.0418	57	2020-08-25	2024-12-03	4.27379	13.3371	14	2020-08-25	2024-12-03	2.7143	4.27379	3.2758	5	2020-08-25	2024-12-03	4.27379	1.16992	1
201	38	Female	1	0	SC/SB+	Public	0	.	20	2020-12-01	2025-07-23	4.64066	4.30973	28	2020-12-01	2025-07-31	4.66256	6.0053	10	2020-12-01	2025-07-23	3.9	4.64066	2.1549	2	2020-12-01	2025-07-23	4.64066	0.43097	0
202	34	Female	1	.	SS/SB0	Private	0	.	15	2020-09-15	2025-05-20	4.67625	3.2077	1	2020-09-15	2025-05-20	4.67625	0.2138	.	.	.	.	.	.	.	.	.	.	.	0
203	34	Female	1	0	SC/SB+	Public	0	.	17	2020-09-15	2025-07-29	4.8679	3.49227	10	2020-09-15	2025-07-29	4.8679	2.0543	6	2020-07-16	2025-07-29	2.3333	5.03491	1.1917	.	.	.	.	.	0
204	45	Female	1	.	SC/SB+	Private	1	0	9	2020-08-11	2024-09-17	4.52293	1.98986	.	.	.	.	.	.	.	.	.	.	.	.	.	.	.	.	1
205	75	Female	1	.	SC/SB+	Public	0	.	11	2021-01-19	2025-08-26	4.59959	2.39152	7	2020-08-20	2025-08-26	5.01574	1.3956	1	2021-01-19	2025-08-26	3	4.59959	0.2174	.	.	.	.	.	0
207	29	Female	1	.	SS/SB0	Private	1	0	5	2020-08-18	2024-01-31	3.79466	1.31764	3	2020-08-18	2024-06-04	3.79466	0.7906	6	2020-08-18	2024-06-04	3.5	3.79466	1.5812	1	2020-08-18	2024-06-04	3.79466	0.26353	1
207	29	Female	1	.	SS/SB0	Private	1	1	5	2024-06-04	2025-08-26	1.22656	4.07645	18	2024-06-04	2025-08-26	1.22656	14.6752	6	2024-06-04	2025-08-26	7.1667	1.22656	4.8917	2	2024-06-04	2025-08-26	1.22656	1.63058	2
208	34	Female	1	.	SS/SB0	Public	1	1	10	2021-04-13	2023-06-06	2.14648	4.6588	1	2021-04-13	2023-06-06	2.14648	0.4659	.	.	.	.	.	.	.	.	.	.	.	2
209	32	Female	1	1	SS/SB0	Public	1	1	25	2021-07-20	2025-06-24	3.92882	6.36324	38	2021-07-20	2025-07-11	3.97536	9.5589	11	2021-07-20	2025-06-24	4.1818	3.92882	2.7998	2	2021-07-20	2025-06-24	3.92882	0.50906	2
210	42	Male	0	.	SC/SB+	Public	1	1	16	2021-03-02	2025-03-25	4.06297	3.93801	5	2021-03-02	2025-03-25	4.06297	1.2306	1	2021-03-02	2025-03-25	3	4.06297	0.2461	.	.	.	.	.	2
211	36	Female	1	1	SS/SB0	Public	1	0	12	2020-12-01	2023-12-12	3.25804	3.68319	12	2020-12-01	2024-03-05	3.25804	3.6832	1	2020-12-01	2024-03-05	4	3.25804	0.3069	.	.	.	.	.	1
211	36	Female	1	1	SS/SB0	Public	1	1	8	2024-03-05	2025-07-29	1.39904	5.7182	9	2024-03-05	2025-07-29	1.39904	6.433	3	2024-03-05	2025-07-29	3.6667	1.39904	2.1443	.	.	.	.	.	2
212	32	Male	1	.	SC/SB+	Public	0	.	4	2023-05-09	2025-07-02	2.14921	1.86115	.	.	.	.	.	1	2023-05-09	2025-07-02	5	2.14921	0.4653	.	.	.	.	.	0
213	33	Female	1	.	SC/SB+	Public	1	1	20	2021-11-23	2025-07-29	3.67967	5.43527	99	2021-11-23	2025-08-06	3.70157	26.7454	7	2021-11-23	2025-07-29	4.8571	3.67967	1.9023	2	2021-11-23	2025-07-29	3.67967	0.54353	2
214	30	Female	1	.	SC/SB+	Public	1	1	22	2021-02-16	2025-06-17	4.33128	5.07933	31	2021-02-16	2025-06-17	4.33128	7.1572	7	2021-02-16	2025-06-17	7.5	4.33128	1.6162	1	2021-02-16	2025-06-17	4.33128	0.23088	2
215	32	Male	1	1	SS/SB0	Private	1	0	6	2020-08-11	2021-11-16	1.36071	4.40946	3	2020-08-11	2021-12-21	1.36071	2.2047	11	2020-07-19	2021-12-21	11.9091	1.42368	7.7264	4	2020-08-11	2021-12-21	1.36071	2.93964	1
215	32	Male	1	1	SS/SB0	Private	1	1	17	2021-12-21	2025-08-19	3.66051	4.64417	8	2021-12-21	2025-08-19	3.66051	2.1855	8	2021-12-21	2025-08-19	14.875	3.66051	2.1855	4	2021-12-21	2025-08-19	3.66051	1.09274	2
217	44	Female	1	.	Other	Private	0	.	6	2020-12-22	2025-04-29	4.35044	1.37917	1	2020-12-22	2025-04-29	4.35044	0.2299	.	.	.	.	.	.	.	.	.	.	.	0
218	26	Female	1	.	SC/SB+	Private	0	.	4	2020-11-17	2023-05-23	2.51061	1.59324	.	.	.	.	.	.	.	.	.	.	.	.	.	.	.	.	0
219	32	Female	1	.	SC/SB+	Private	0	.	12	2020-12-08	2025-06-24	4.54209	2.64195	3	2020-12-08	2025-06-24	4.54209	0.6605	2	2020-12-08	2025-06-24	1.5	4.54209	0.4403	.	.	.	.	.	0
221	39	Female	0	.	SS/SB0	Private	1	0	7	2020-10-13	2022-10-04	2.2423	3.12179	5	2020-10-13	2023-01-10	2.2423	2.2299	5	2020-10-13	2023-01-10	3.8	2.2423	2.2299	1	2020-10-13	2023-01-10	2.2423	0.44597	1
221	39	Female	0	.	SS/SB0	Private	1	1	14	2023-01-10	2025-08-20	2.60917	5.36569	4	2023-01-10	2025-08-20	2.60917	1.5331	3	2023-01-10	2025-08-20	10	2.60917	1.1498	.	.	.	.	.	2
223	47	Male	1	.	SC/SB+	Private	1	1	4	2021-09-14	2023-04-11	1.57153	2.5453	.	.	.	.	.	.	.	.	.	.	.	.	.	.	.	.	2
224	49	Male	1	.	SS/SB0	Public	0	.	18	2020-07-14	2025-07-08	4.98289	3.61236	1	2020-07-14	2025-07-08	4.98289	0.2007	1	2020-07-14	2025-07-08	1	4.98289	0.2007	.	.	.	.	.	0
225	30	Female	1	.	SS/SB0	Public	0	.	5	2020-09-22	2021-10-19	1.07324	4.6588	5	2020-09-22	2021-10-19	1.07324	4.6588	6	2020-09-22	2021-10-19	7.1667	1.07324	5.5906	.	.	.	.	.	0
228	28	Male	1	0	SS/SB0	Private	0	.	15	2020-08-25	2023-11-15	3.22245	4.65484	26	2020-08-25	2023-12-20	3.31828	7.8354	24	2020-08-25	2023-12-18	9.875	3.3128	7.2446	7	2020-08-25	2023-12-18	3.3128	2.11302	0
229	52	Female	1	1	SS/SB0	Private	1	1	22	2021-04-20	2025-05-20	4.08214	5.38934	4	2021-04-20	2025-05-20	4.08214	0.9799	3	2021-04-20	2025-05-20	4.3333	4.08214	0.7349	.	.	.	.	.	2
230	29	Male	1	.	SC/SB+	Public	0	.	12	2020-08-04	2022-11-22	2.29979	5.21786	59	2020-07-05	2022-11-22	2.38193	24.7698	10	2020-08-04	2022-11-22	4	2.29979	4.3482	1	2020-08-04	2022-11-22	2.29979	0.43482	0
231	41	Female	1	1	SS/SB0	Public	0	.	11	2020-09-15	2025-07-23	4.85147	2.26735	.	.	.	.	.	.	.	.	.	.	.	.	.	.	.	.	0
232	54	Female	1	1	SC/SB+	Private	0	.	3	2021-04-06	2022-06-15	1.19097	2.51897	1	2021-04-06	2022-06-15	1.19097	0.8397	1	2021-04-06	2023-07-13	21	2.26694	0.4411	.	.	.	.	.	0
235	30	Female	1	.	SC/SB+	Private	0	.	13	2021-01-12	2025-08-13	4.58316	2.83647	8	2021-01-05	2025-08-13	4.60233	1.7383	4	2021-01-12	2025-08-13	8	4.58316	0.8728	.	.	.	.	.	0
236	29	Female	1	.	SC/SB+	Public	1	1	4	2022-06-07	2025-02-18	2.70226	1.48024	1	2022-06-07	2025-02-18	2.70226	0.3701	.	.	.	.	.	.	.	.	.	.	.	2
237	26	Female	1	0	SC/SB+	Private	1	0	8	2020-07-07	2022-03-09	1.93566	4.13296	3	2020-07-07	2022-06-14	1.93566	1.5499	4	2020-07-07	2022-06-14	7.75	1.93566	2.0665	.	.	.	.	.	1
237	26	Female	1	0	SC/SB+	Private	1	1	8	2022-06-14	2025-04-16	2.83915	2.81774	2	2022-06-14	2025-04-16	2.83915	0.7044	.	.	.	.	.	.	.	.	.	.	.	2
238	34	Female	1	.	SC/SB+	Private	1	0	5	2020-10-13	2022-09-13	2.05065	2.43825	.	.	.	.	.	.	.	.	.	.	.	.	.	.	.	.	1
238	34	Female	1	.	SC/SB+	Private	1	1	7	2022-11-01	2025-06-03	2.58727	2.70556	1	2022-11-01	2025-06-03	2.58727	0.3865	.	.	.	.	.	.	.	.	.	.	.	2
240	29	Male	1	0	SS/SB0	Public	0	.	7	2020-07-07	2023-01-30	2.56537	2.72866	3	2020-07-07	2023-10-03	3.23888	0.9262	4	2020-07-07	2023-07-11	11.75	3.0089	1.3294	.	.	.	.	.	0
241	28	Male	1	.	SS/SB0	Private	0	.	5	2020-09-01	2021-11-30	1.24572	4.01374	2	2020-08-31	2021-11-30	1.24846	1.602	2	2020-09-01	2021-11-30	4	1.24572	1.6055	.	.	.	.	.	0
242	27	Female	1	.	SC/SB+	Public	1	0	2	2020-11-24	2021-06-01	1.03491	1.93254	1	2020-11-24	2021-12-07	1.03491	0.9663	1	2020-11-24	2021-12-07	3	1.03491	0.9663	.	.	.	.	.	1
242	27	Female	1	.	SC/SB+	Public	1	1	16	2021-12-07	2025-08-05	3.66051	4.37098	9	2021-12-07	2025-08-05	3.66051	2.4587	5	2021-12-07	2025-08-05	4.4	3.66051	1.3659	.	.	.	.	.	2
243	31	Female	1	.	SC/SB+	Public	0	.	4	2020-10-20	2022-02-16	1.32512	3.0186	12	2020-10-20	2025-04-21	4.50103	2.6661	3	2020-10-20	2025-04-21	4	4.50103	0.6665	.	.	.	.	.	0
244	52	Male	1	.	SC/SB+	Private	0	.	3	2020-11-17	2021-11-23	1.01574	2.9535	1	2020-11-17	2022-06-22	1.59343	0.6276	.	.	.	.	.	.	.	.	.	.	.	0
245	49	Male	1	1	SS/SB0	Public	0	.	8	2024-08-27	2025-08-27	0.99932	8.00548	2	2024-08-27	2025-08-27	0.99932	2.0014	1	2024-08-27	2025-08-27	4	0.99932	1.0007	.	.	.	.	.	0
246	39	Male	1	.	SS/SB0	Public	0	.	6	2020-09-15	2022-03-23	1.51677	3.95578	1	2020-09-15	2022-03-23	1.51677	0.6593	.	.	.	.	.	.	.	.	.	.	.	0
247	26	Male	1	1	SS/SB0	Public	1	1	17	2021-03-23	2025-06-17	4.23546	4.01374	16	2021-03-23	2025-06-17	4.23546	3.7776	3	2021-03-23	2025-06-17	2	4.23546	0.7083	.	.	.	.	.	2
248	28	Female	1	.	SS/SB0	Public	1	1	6	2024-07-02	2025-07-08	1.01574	5.90701	10	2024-07-02	2025-08-11	1.10883	9.0185	3	2024-07-02	2025-07-15	4	1.03491	2.8988	.	.	.	.	.	2
249	41	Male	1	.	SC/SB+	Private	1	1	15	2021-09-28	2025-03-11	3.44969	4.34821	3	2021-09-28	2025-03-11	3.44969	0.8696	2	2021-09-28	2025-03-11	2	3.44969	0.5798	.	.	.	.	.	2
250	26	Male	1	.	SS/SB0	Private	0	.	3	2020-10-20	2024-02-27	3.35387	0.89449	1	2020-10-20	2024-02-27	3.35387	0.2982	2	2020-08-28	2024-02-27	3	3.49897	0.5716	.	.	.	.	.	0
252	26	Female	1	.	SC/SB+	Private	0	.	8	2020-10-20	2024-03-05	3.37303	2.37175	1	2020-10-20	2024-03-05	3.37303	0.2965	.	.	.	.	.	.	.	.	.	.	.	0
253	26	Female	1	1	SS/SB0	Public	0	.	16	2020-08-04	2024-08-13	4.02464	3.97551	33	2020-08-04	2025-07-14	4.94182	6.6777	6	2020-08-04	2024-08-13	3.5	4.02464	1.4908	.	.	.	.	.	0
254	25	Male	1	1	SS/SB0	Public	0	.	7	2020-09-22	2021-12-14	1.22656	5.70703	5	2020-09-09	2021-12-14	1.26215	3.9615	16	2020-07-15	2021-12-14	6.375	1.41547	11.3037	11	2020-08-11	2021-12-14	1.34155	8.19949	0
255	34	Female	1	.	SS/SB0	Private	0	.	3	2021-12-14	2025-05-13	3.41136	0.87941	3	2021-12-14	2025-05-13	3.41136	0.8794	1	2021-12-14	2025-05-13	14	3.41136	0.2931	.	.	.	.	.	0
256	63	Female	1	0	SC/SB+	Private	0	.	3	2020-12-22	2022-08-16	1.64819	1.82018	.	.	.	.	.	.	.	.	.	.	.	.	.	.	.	.	0
257	37	Male	1	1	SC/SB+	Private	1	1	4	2024-06-25	2025-07-22	1.07324	3.72704	.	.	.	.	.	.	.	.	.	.	.	.	.	.	.	.	2
258	27	Female	1	.	SC/SB+	Public	0	.	6	2021-04-27	2025-02-12	3.7974	1.58003	4	2020-09-19	2025-02-12	4.39973	0.9091	2	2021-04-27	2025-02-12	2.5	3.7974	0.5267	.	.	.	.	.	0
260	33	Female	1	.	SC/SB+	Private	1	0	4	2020-09-29	2022-05-03	2.01232	1.98776	.	.	.	.	.	.	.	.	.	.	.	.	.	.	.	.	1
260	33	Female	1	.	SC/SB+	Private	1	1	11	2022-10-04	2025-07-22	2.79808	3.93126	4	2022-10-04	2025-07-22	2.79808	1.4295	1	2022-10-04	2025-07-22	30	2.79808	0.3574	.	.	.	.	.	2
261	29	Female	1	.	SC/SB+	Private	1	1	16	2020-12-29	2025-08-26	4.65708	3.43563	7	2020-12-29	2025-08-26	4.65708	1.5031	2	2020-12-29	2025-08-26	4.5	4.65708	0.4295	.	.	.	.	.	2
262	28	Female	1	.	SC/SB+	Private	1	1	6	2021-11-30	2024-11-19	2.97057	2.01982	2	2021-11-30	2025-02-10	3.19781	0.6254	1	2021-11-30	2025-02-10	2	3.19781	0.3127	.	.	.	.	.	2
263	33	Female	1	0	SC/SB+	Private	1	1	10	2022-02-22	2025-06-17	3.31554	3.0161	1	2022-02-22	2025-06-17	3.31554	0.3016	.	.	.	.	.	.	.	.	.	.	.	2
264	27	Male	1	.	SC/SB+	Public	1	0	2	2020-11-24	2021-10-26	1.45654	1.37312	1	2020-11-24	2022-05-10	1.45654	0.6866	1	2020-11-24	2022-05-10	2	1.45654	0.6866	.	.	.	.	.	1
264	27	Male	1	.	SC/SB+	Public	1	1	7	2022-05-10	2024-09-10	2.33812	2.99385	4	2022-05-10	2025-07-10	3.16769	1.2627	3	2022-05-10	2025-07-10	5.6667	3.16769	0.9471	.	.	.	.	.	2
265	36	Female	1	1	SS/SB0	Private	0	.	11	2020-09-29	2025-07-01	4.75291	2.31437	1	2020-09-29	2025-07-01	4.75291	0.2104	1	2020-09-29	2025-07-01	9	4.75291	0.2104	.	.	.	.	.	0
266	29	Female	1	.	SS/SB0	Public	1	0	6	2020-07-14	2021-11-02	1.32238	4.53727	.	.	.	.	.	6	2020-07-14	2021-11-09	5.6667	1.32238	4.5373	.	.	.	.	.	1
266	29	Female	1	.	SS/SB0	Public	1	1	7	2021-11-09	2024-01-31	2.22587	3.14483	1	2021-11-09	2024-01-31	2.22587	0.4493	2	2021-11-09	2024-01-31	5.5	2.22587	0.8985	.	.	.	.	.	2
267	29	Female	1	.	SC/SB+	Public	0	.	3	2023-03-20	2024-09-10	1.47844	2.02917	2	2023-03-10	2024-09-10	1.50582	1.3282	3	2023-03-10	2024-09-10	4.3333	1.50582	1.9923	.	.	.	.	.	0
268	38	Male	1	.	SC/SB+	Public	1	1	10	2023-01-10	2025-06-18	2.43669	4.10393	10	2023-01-10	2025-06-19	2.43943	4.0993	1	2023-01-10	2025-06-18	1	2.43669	0.4104	.	.	.	.	.	2
269	27	Male	1	.	SC/SB+	Other	1	0	2	2021-09-07	2022-03-16	1.05407	1.8974	.	.	.	.	.	.	.	.	.	.	.	.	.	.	.	.	1
269	27	Male	1	.	SC/SB+	Other	1	1	7	2022-09-27	2024-11-19	2.14648	3.26116	2	2022-09-27	2024-11-19	2.14648	0.9318	.	.	.	.	.	.	.	.	.	.	.	2
271	24	Female	0	.	SS/SB0	Public	0	.	8	2020-10-06	2024-08-14	3.85489	2.07528	56	2020-07-27	2025-01-26	4.50103	12.4416	50	2020-07-28	2025-01-26	5.06	4.49829	11.1153	19	2020-10-06	2024-08-14	3.85489	4.9288	0
272	30	Female	1	.	SC/SB+	Private	1	0	5	2020-10-21	2024-09-10	3.92608	1.27354	4	2020-10-21	2024-09-24	3.92608	1.0188	1	2020-10-21	2024-09-24	3	3.92608	0.2547	.	.	.	.	.	1
273	27	Female	1	0	SS/SB0	Private	0	.	17	2020-11-05	2025-07-08	4.67077	3.63965	14	2020-10-16	2025-07-08	4.72553	2.9626	7	2020-11-05	2025-07-08	5.1429	4.67077	1.4987	1	2020-11-05	2025-07-08	4.67077	0.2141	0
274	57	Female	1	0	SS/SB0	Public	0	.	11	2020-09-22	2024-12-31	4.27379	2.57383	5	2020-09-22	2024-12-31	4.27379	1.1699	4	2020-09-22	2024-12-31	4.25	4.27379	0.9359	.	.	.	.	.	0
275	27	Male	1	.	SC/SB+	Public	1	1	20	2021-02-09	2025-08-26	4.54209	4.40325	25	2021-02-09	2025-08-26	4.54209	5.5041	3	2021-02-09	2025-08-26	2.3333	4.54209	0.6605	.	.	.	.	.	2
276	32	Female	1	.	SS/SB0	Public	0	.	5	2020-08-11	2022-06-07	1.82067	2.74624	7	2020-07-11	2024-08-04	4.06571	1.7217	3	2020-07-11	2022-06-07	7.6667	1.90554	1.5744	1	2020-08-11	2022-06-07	1.82067	0.54925	0
277	27	Female	1	0	SS/SB0	Private	0	.	14	2020-07-07	2025-08-06	5.08145	2.75512	3	2020-07-07	2025-08-06	5.08145	0.5904	2	2020-07-07	2025-08-06	3	5.08145	0.3936	.	.	.	.	.	0
278	22	Female	1	.	SC/SB+	Private	1	1	9	2021-03-09	2022-04-12	1.0924	8.23872	55	2021-03-09	2023-03-16	2.0178	27.2575	4	2021-03-09	2022-04-12	3.5	1.0924	3.6617	.	.	.	.	.	2
279	25	Male	0	.	SS/SB0	Public	1	1	10	2021-10-05	2023-12-05	2.16564	4.61757	49	2021-10-05	2024-10-11	3.01711	16.2407	18	2021-10-05	2023-12-26	4.5	2.22313	8.0967	8	2021-10-05	2023-12-26	2.22313	3.59852	2
280	27	Female	1	0	SS/SB0	Private	0	.	12	2020-09-15	2025-05-27	4.69541	2.55569	8	2020-09-15	2025-05-27	4.69541	1.7038	.	.	.	.	.	.	.	.	.	.	.	0
281	26	Female	1	.	SC/SB+	Private	0	.	5	2023-05-08	2024-07-03	1.15537	4.32761	15	2020-09-02	2024-07-03	3.83299	3.9134	5	2021-06-01	2024-11-17	6	3.46338	1.4437	.	.	.	.	.	0
283	27	Male	1	.	SS/SB0	Public	1	0	2	2020-09-29	2021-05-18	1.28405	1.55757	2	2020-09-29	2022-01-11	1.28405	1.5576	1	2020-09-29	2022-01-11	6	1.28405	0.7788	.	.	.	.	.	1
283	27	Male	1	.	SS/SB0	Public	1	1	9	2022-01-11	2025-08-19	3.60301	2.49791	8	2022-01-11	2025-08-19	3.60301	2.2204	6	2022-01-11	2025-08-19	8.3333	3.60301	1.6653	.	.	.	.	.	2
286	26	Male	1	.	SS/SB0	Private	0	.	13	2020-09-29	2024-04-09	3.52635	3.68653	109	2020-09-09	2024-04-14	3.5948	30.3216	21	2020-09-29	2024-04-09	9.6667	3.52635	5.9552	11	2020-09-29	2024-04-09	3.52635	3.11937	0
288	54	Male	1	.	SC/SB+	Private	0	.	4	2022-08-09	2023-11-14	1.26489	3.16234	1	2022-08-09	2023-12-02	1.31417	0.7609	1	2022-08-09	2023-12-03	1	1.31691	0.7594	.	.	.	.	.	0
289	25	Female	1	0	SS/SB0	Public	0	.	4	2020-11-24	2022-07-26	1.66735	2.39901	5	2020-11-24	2023-04-02	2.35181	2.126	5	2020-11-24	2023-04-02	10.8	2.35181	2.126	.	.	.	.	.	0
291	24	Female	1	.	SC/SB+	Private	1	1	10	2023-01-31	2025-03-12	2.11088	4.73735	4	2023-01-31	2025-06-07	2.34908	1.7028	2	2023-01-31	2025-06-07	2	2.34908	0.8514	1	2023-01-31	2025-06-07	2.34908	0.4257	2
293	28	Male	1	.	SS/SB0	Private	0	.	2	2024-04-03	2025-08-26	1.3963	1.43235	3	2022-11-25	2025-08-26	2.75154	1.0903	3	2022-11-26	2025-08-26	3	2.7488	1.0914	.	.	.	.	.	0
294	27	Male	1	1	SS/SB0	Public	1	1	16	2021-05-25	2025-09-02	4.27379	3.74375	9	2021-05-25	2025-09-02	4.27379	2.1059	5	2021-05-25	2025-09-02	6	4.27379	1.1699	1	2021-05-25	2025-09-02	4.27379	0.23398	2
295	49	Female	1	1	SS/SB0	Public	1	0	12	2021-02-16	2024-08-21	3.52635	3.40295	11	2021-02-16	2024-08-27	3.52635	3.1194	6	2021-02-16	2024-08-27	2.5	3.52635	1.7015	2	2021-02-16	2024-08-27	3.52635	0.56716	1
296	55	Female	1	.	SC/SB+	Public	1	1	16	2021-10-26	2025-06-24	3.66051	4.37098	3	2021-10-26	2025-07-24	3.74264	0.8016	6	2021-10-26	2025-06-24	16	3.66051	1.6391	.	.	.	.	.	2
297	26	Male	1	.	SC/SB+	Public	1	0	3	2021-03-16	2022-01-18	1.07324	2.79528	.	.	.	.	.	.	.	.	.	.	.	.	.	.	.	.	1
297	26	Male	1	.	SC/SB+	Public	1	1	11	2022-04-12	2025-08-19	3.35387	3.2798	1	2022-04-12	2025-08-19	3.35387	0.2982	.	.	.	.	.	.	.	.	.	.	.	2
299	45	Male	1	.	SC/SB+	Public	1	0	9	2020-09-22	2022-12-06	2.35729	3.81794	5	2020-09-22	2023-01-31	2.35729	2.1211	.	.	.	.	.	.	.	.	.	.	.	1
299	45	Male	1	.	SC/SB+	Public	1	1	16	2023-01-31	2025-08-05	2.51061	6.37296	7	2023-01-31	2025-08-05	2.51061	2.7882	2	2023-01-31	2025-08-05	3	2.51061	0.7966	.	.	.	.	.	2
300	30	Female	1	.	SS/SB0	Public	0	.	10	2020-07-30	2023-02-15	2.5462	3.92742	4	2020-07-30	2023-02-15	2.5462	1.571	2	2020-07-30	2023-02-15	2.5	2.5462	0.7855	.	.	.	.	.	0
302	21	Female	1	.	SS/SB0	Private	0	.	2	2020-09-08	2021-11-02	1.1499	1.73929	.	.	.	.	.	.	.	.	.	.	.	.	.	.	.	.	0
303	23	Female	1	.	SC/SB+	Private	1	0	1	2020-07-14	2020-07-14	4.38877	0.22785	30	2020-07-14	2024-12-03	4.38877	6.8356	23	2020-07-14	2024-12-03	3.8696	4.38877	5.2406	1	2020-07-14	2024-12-03	4.38877	0.22785	1
304	34	Female	1	.	SC/SB+	Public	1	1	7	2023-02-07	2025-05-28	2.30253	3.04013	.	.	.	.	.	.	.	.	.	.	.	.	.	.	.	.	2
305	44	Male	1	.	SC/SB+	Private	0	.	11	2020-08-17	2025-05-20	4.75565	2.31304	.	.	.	.	.	.	.	.	.	.	.	.	.	.	.	.	0
307	24	Female	1	0	SS/SB0	Public	0	.	5	2020-08-11	2022-03-22	1.60986	3.10587	.	.	.	.	.	1	2020-08-11	2022-03-22	3	1.60986	0.6212	.	.	.	.	.	0
308	32	Female	1	.	SC/SB+	Public	0	.	16	2020-09-15	2025-08-26	4.94456	3.23588	13	2020-09-15	2025-08-26	4.94456	2.6292	3	2020-09-15	2025-08-26	3.6667	4.94456	0.6067	.	.	.	.	.	0
311	26	Male	1	.	SC/SB+	Private	1	0	2	2020-11-17	2021-08-03	1.05407	1.8974	1	2020-11-17	2021-12-07	1.05407	0.9487	.	.	.	.	.	.	.	.	.	.	.	1
311	26	Male	1	.	SC/SB+	Private	1	1	8	2021-12-07	2025-01-07	3.08556	2.59272	6	2021-12-07	2025-01-07	3.08556	1.9445	5	2021-12-07	2025-01-07	3.4	3.08556	1.6205	2	2021-12-07	2025-01-07	3.08556	0.64818	2
312	48	Female	1	1	SS/SB0	Private	1	0	5	2020-10-06	2021-12-14	1.4757	3.38822	1	2020-10-06	2022-03-29	1.4757	0.6776	.	.	.	.	.	.	.	.	.	.	.	1
312	48	Female	1	1	SS/SB0	Private	1	1	11	2022-03-29	2025-04-16	3.04997	3.6066	2	2022-03-29	2025-04-16	3.04997	0.6557	1	2022-03-29	2025-04-16	1	3.04997	0.3279	.	.	.	.	.	2
313	60	Female	1	0	SC/SB+	Public	0	.	18	2020-10-27	2025-08-13	4.79398	3.75471	1	2020-10-27	2025-08-13	4.79398	0.2086	.	.	.	.	.	.	.	.	.	.	.	0
314	33	Female	1	.	SC/SB+	Public	1	1	11	2022-12-06	2025-07-08	2.58727	4.25159	1	2022-12-06	2025-07-08	2.58727	0.3865	.	.	.	.	.	.	.	.	.	.	.	2
315	34	Male	1	.	SC/SB+	Public	1	0	6	2020-08-04	2022-10-12	2.45311	2.44587	1	2020-08-04	2023-01-17	2.45311	0.4076	.	.	.	.	.	.	.	.	.	.	.	1
316	43	Male	1	.	SC/SB+	Public	1	1	9	2021-05-18	2022-08-09	1.22656	7.33761	42	2021-05-18	2022-09-03	1.295	32.4323	10	2021-05-18	2022-08-15	4.1	1.24298	8.0452	1	2021-05-18	2022-09-03	1.295	0.7722	2
318	23	Female	1	.	SC/SB+	Private	0	.	8	2021-07-06	2025-07-23	4.04654	1.977	.	.	.	.	.	.	.	.	.	.	.	.	.	.	.	.	0
319	23	Female	1	.	SC/SB+	Public	0	.	14	2021-01-05	2024-02-28	3.14579	4.45039	4	2021-01-05	2024-02-28	3.14579	1.2715	3	2021-01-05	2024-02-28	5.6667	3.14579	0.9537	.	.	.	.	.	0
321	23	Female	1	.	SC/SB+	Private	0	.	4	2023-08-01	2025-05-13	1.78234	2.24424	2	2023-05-12	2025-05-13	2.00411	0.998	2	2023-05-12	2025-05-13	7	2.00411	0.998	.	.	.	.	.	0
323	33	Female	1	.	SC/SB+	Public	1	1	16	2021-04-13	2025-07-15	4.25462	3.76062	8	2021-04-13	2025-07-15	4.25462	1.8803	5	2021-04-13	2025-07-15	4.6	4.25462	1.1752	.	.	.	.	.	2
324	25	Female	1	1	SS/SB0	Public	0	.	8	2021-11-30	2025-04-23	3.39493	2.35645	1	2021-11-30	2025-04-23	3.39493	0.2946	.	.	.	.	.	.	.	.	.	.	.	0
326	65	Female	1	1	SS/SB0	Public	1	1	20	2021-04-20	2025-09-02	4.36961	4.57707	1	2021-04-20	2025-09-02	4.36961	0.2289	.	.	.	.	.	.	.	.	.	.	.	2
327	24	Male	1	.	SC/SB+	Public	1	1	10	2022-02-08	2024-04-10	2.16838	4.61174	.	.	.	.	.	.	.	.	.	.	.	.	.	.	.	.	2
328	28	Female	1	.	SS/SB0	Public	0	.	7	2023-12-05	2025-08-05	1.66735	4.19828	5	2023-12-05	2025-08-05	1.66735	2.9988	4	2023-12-05	2025-08-05	9	1.66735	2.399	1	2023-12-05	2025-08-05	1.66735	0.59975	0
329	61	Female	1	0	SS/SB0	Private	0	.	4	2021-04-06	2025-04-30	4.06571	0.98384	.	.	.	.	.	.	.	.	.	.	.	.	.	.	.	.	0
331	34	Male	0	0	SS/SB0	Public	0	.	4	2021-03-23	2025-01-28	3.85216	1.03838	.	.	.	.	.	.	.	.	.	.	.	.	.	.	.	.	0
333	27	Female	1	.	SC/SB+	Public	0	.	6	2021-07-20	2024-05-14	2.81725	2.12974	2	2021-07-20	2024-05-14	2.81725	0.7099	3	2021-07-20	2024-05-14	3.3333	2.81725	1.0649	.	.	.	.	.	0
334	44	Female	1	.	SC/SB+	Private	1	1	19	2021-06-22	2025-09-02	4.19713	4.52691	10	2021-06-22	2025-09-02	4.19713	2.3826	4	2021-06-22	2025-09-02	3.5	4.19713	0.953	.	.	.	.	.	2
336	36	Male	0	.	SS/SB0	Private	1	0	6	2021-07-20	2023-01-17	1.99316	3.0103	.	.	.	.	.	.	.	.	.	.	.	.	.	.	.	.	1
336	36	Male	0	.	SS/SB0	Private	1	1	6	2023-07-18	2025-07-15	1.99316	3.0103	.	.	.	.	.	.	.	.	.	.	.	.	.	.	.	.	2
339	34	Female	1	.	SC/SB+	Private	0	.	6	2022-09-06	2024-09-11	2.01506	2.97758	5	2021-10-14	2025-08-08	3.81656	1.3101	1	2022-09-06	2024-11-04	6	2.1629	0.4623	.	.	.	.	.	0
340	44	Female	1	.	SS/SB0	Other	1	1	9	2022-04-19	2023-08-09	1.30595	6.89151	2	2022-04-19	2023-08-09	1.30595	1.5314	3	2022-04-19	2023-08-09	1.3333	1.30595	2.2972	.	.	.	.	.	2
341	53	Male	1	.	SS/SB0	Public	1	1	22	2022-01-11	2025-07-22	3.52635	6.23874	94	2022-01-11	2025-08-07	3.57016	26.3294	3	2022-01-11	2025-07-22	3.3333	3.52635	0.8507	1	2022-01-11	2025-07-22	3.52635	0.28358	2
343	24	Female	1	1	SS/SB0	Public	1	0	6	2022-06-07	2024-03-12	2.06982	2.89881	6	2022-06-07	2024-07-02	2.06982	2.8988	7	2021-12-31	2024-07-02	4.2857	2.5024	2.7973	.	.	.	.	.	1
343	24	Female	1	1	SS/SB0	Public	1	1	7	2024-07-02	2025-08-26	1.1499	6.0875	4	2024-07-02	2025-08-26	1.1499	3.4786	4	2024-07-02	2025-08-26	3	1.1499	3.4786	.	.	.	.	.	2
345	32	Male	1	.	SC/SB+	Private	0	.	3	2024-01-03	2025-02-04	1.08966	2.75314	.	.	.	.	.	.	.	.	.	.	.	.	.	.	.	.	0
348	27	Female	1	.	SS/SB0	Private	1	0	3	2023-06-13	2024-05-01	1.1499	2.60893	4	2022-09-12	2024-08-06	1.90007	2.1052	4	2022-09-13	2024-08-06	2.25	1.89733	2.1082	.	.	.	.	.	1
351	44	Female	1	.	SC/SB+	Public	0	.	8	2023-04-12	2024-07-09	1.24298	6.43612	2	2023-04-12	2024-07-09	1.24298	1.609	1	2023-04-12	2024-07-09	3	1.24298	0.8045	.	.	.	.	.	0
352	26	Male	1	.	SS/SB0	Public	0	.	7	2022-12-05	2025-08-26	2.72416	2.5696	53	2022-11-22	2025-08-26	2.75975	19.2046	25	2022-12-05	2025-08-26	4.6	2.72416	9.1771	8	2022-12-05	2025-08-26	2.72416	2.93668	0
354	38	Female	1	.	SC/SB+	Private	1	1	7	2024-01-23	2025-08-19	1.57153	4.45427	19	2024-01-23	2025-08-19	1.57153	12.0902	7	2024-01-23	2025-08-19	3.2857	1.57153	4.4543	3	2024-01-23	2025-08-19	1.57153	1.90897	2
355	36	Male	1	.	SS/SB0	Private	1	1	5	2023-08-08	2025-01-21	1.45654	3.4328	8	2023-08-08	2025-01-21	1.45654	5.4925	2	2023-08-08	2025-01-21	1	1.45654	1.3731	.	.	.	.	.	2
356	23	Male	1	.	SS/SB0	Private	1	1	9	2023-06-27	2025-09-02	2.1848	4.11936	2	2023-06-27	2025-09-02	2.1848	0.9154	2	2023-06-27	2025-09-02	2	2.1848	0.9154	.	.	.	.	.	2
357	48	Female	1	0	SS/SB0	Other	0	.	5	2023-03-28	2025-03-11	1.95483	2.55777	1	2023-03-28	2025-03-11	1.95483	0.5116	.	.	.	.	.	.	.	.	.	.	.	0
358	38	Male	0	.	SS/SB0	Private	1	1	10	2023-10-10	2025-08-12	1.83984	5.43527	3	2023-10-10	2025-08-12	1.83984	1.6306	3	2023-10-10	2025-08-12	8.3333	1.83984	1.6306	1	2023-10-10	2025-08-12	1.83984	0.54353	2
359	24	Female	1	.	SC/SB+	Private	0	.	3	2024-02-06	2025-07-09	1.42094	2.11127	.	.	.	.	.	.	.	.	.	.	.	.	.	.	.	.	0
368	34	Female	1	0	SC/SB+	Private	0	.	4	2024-01-23	2025-05-13	1.30322	3.06933	.	.	.	.	.	.	.	.	.	.	.	.	.	.	.	.	0
370	31	Male	1	.	SS/SB0	Private	1	1	5	2024-08-06	2025-08-12	1.01574	4.92251	1	2024-08-06	2025-08-12	1.01574	0.9845	1	2024-08-06	2025-08-12	3	1.01574	0.9845	.	.	.	.	.	2
372	30	Male	0	.	SS/SB0	Private	0	.	8	2024-04-30	2025-06-03	1.0924	7.32331	7	2024-04-30	2025-06-03	1.0924	6.4079	7	2024-04-30	2025-06-17	8.4286	1.13073	6.1907	.	.	.	.	.	0
378	21	Female	1	.	SC/SB+	Public	0	.	4	2024-05-21	2025-08-13	1.2293	3.2539	1	2024-05-21	2025-08-13	1.2293	0.8135	.	.	.	.	.	.	.	.	.	.	.	0
